# Supplementary material for: The Stickland Reaction Precursor trans-4-Hydroxy-l-Proline Differentially Impacts the Metabolism of Clostridioides difficile and Commensal Clostridia
Source: mSphere. 2022 Mar 30;7(2):e00926-21. doi: 10.1128/msphere.00926-21 (PMC9044972; doi:10.1128/msphere.00926-21)
Supplement: DATA SET S3 [file msphere.00926-21-sd003.xlsx]

## Sheet: 5-amino-valerate
Organism	Condition	Replicate	Molecule	Concentration (uM)
C. difficile 630	BHI	1	5-amino-valerate	52.6
C. difficile 630	BHI	2	5-amino-valerate	53.4
C. difficile 630	BHI	3	5-amino-valerate	46.3
C. difficile 630	BHI + hyp	1	5-amino-valerate	95
C. difficile 630	BHI + hyp	2	5-amino-valerate	413
C. difficile 630	BHI + hyp	3	5-amino-valerate	14.5
C. difficile ΔhypD	BHI	1	5-amino-valerate	199
C. difficile ΔhypD	BHI	2	5-amino-valerate	232
C. difficile ΔhypD	BHI	3	5-amino-valerate	186
C. difficile ΔhypD	BHI + hyp	1	5-amino-valerate	261
C. difficile ΔhypD	BHI + hyp	2	5-amino-valerate	186
C. difficile ΔhypD	BHI + hyp	3	5-amino-valerate	250
C. hiranonis	BHI	1	5-amino-valerate	37.1
C. hiranonis	BHI	2	5-amino-valerate	36.3
C. hiranonis	BHI	3	5-amino-valerate	29.8
C. hiranonis	BHI + hyp	1	5-amino-valerate	449
C. hiranonis	BHI + hyp	2	5-amino-valerate	197
C. hiranonis	BHI + hyp	3	5-amino-valerate	360
C. hylemonae	BHI	1	5-amino-valerate	258
C. hylemonae	BHI	2	5-amino-valerate	55.1
C. hylemonae	BHI	3	5-amino-valerate	212
C. hylemonae	BHI + hyp	1	5-amino-valerate	467
C. hylemonae	BHI + hyp	2	5-amino-valerate	8.95
C. hylemonae	BHI + hyp	3	5-amino-valerate	450
C. scindens	BHI	1	5-amino-valerate	269
C. scindens	BHI	2	5-amino-valerate	310
C. scindens	BHI	3	5-amino-valerate	311
C. scindens	BHI + hyp	1	5-amino-valerate	472
C. scindens	BHI + hyp	2	5-amino-valerate	539
C. scindens	BHI + hyp	3	5-amino-valerate	433
Media Control	BHI	1	5-amino-valerate	2.2
Media Control	BHI	2	5-amino-valerate	1.69
Media Control	BHI	3	5-amino-valerate	2.42
Media Control	BHI + hyp	1	5-amino-valerate	1.86
Media Control	BHI + hyp	2	5-amino-valerate	2.08
Media Control	BHI + hyp	3	5-amino-valerate	1.78

## Sheet: Alanine
Organism	Condition	Replicate	Molecule	Concentration (uM)
C. difficile 630	BHI	1	Alanine	3490
C. difficile 630	BHI	2	Alanine	4480
C. difficile 630	BHI	3	Alanine	3350
C. difficile 630	BHI + hyp	1	Alanine	944
C. difficile 630	BHI + hyp	2	Alanine	5110
C. difficile 630	BHI + hyp	3	Alanine	120
C. difficile ΔhypD	BHI	1	Alanine	1640
C. difficile ΔhypD	BHI	2	Alanine	1750
C. difficile ΔhypD	BHI	3	Alanine	1880
C. difficile ΔhypD	BHI + hyp	1	Alanine	3930
C. difficile ΔhypD	BHI + hyp	2	Alanine	2570
C. difficile ΔhypD	BHI + hyp	3	Alanine	2320
C. hiranonis	BHI	1	Alanine	6110
C. hiranonis	BHI	2	Alanine	5550
C. hiranonis	BHI	3	Alanine	4470
C. hiranonis	BHI + hyp	1	Alanine	8740
C. hiranonis	BHI + hyp	2	Alanine	3440
C. hiranonis	BHI + hyp	3	Alanine	6960
C. hylemonae	BHI	1	Alanine	969
C. hylemonae	BHI	2	Alanine	79.7
C. hylemonae	BHI	3	Alanine	639
C. hylemonae	BHI + hyp	1	Alanine	617
C. hylemonae	BHI + hyp	2	Alanine	9.56
C. hylemonae	BHI + hyp	3	Alanine	647
C. scindens	BHI	1	Alanine	1720
C. scindens	BHI	2	Alanine	1730
C. scindens	BHI	3	Alanine	1820
C. scindens	BHI + hyp	1	Alanine	1370
C. scindens	BHI + hyp	2	Alanine	1510
C. scindens	BHI + hyp	3	Alanine	1130
Media Control	BHI	1	Alanine	1650
Media Control	BHI	2	Alanine	1070
Media Control	BHI	3	Alanine	1640
Media Control	BHI + hyp	1	Alanine	1460
Media Control	BHI + hyp	2	Alanine	1680
Media Control	BHI + hyp	3	Alanine	1250

## Sheet: Arginine
Organism	Condition	Replicate	Molecule	Concentration (uM)
C. difficile 630	BHI	1	Arginine	4320
C. difficile 630	BHI	2	Arginine	4180
C. difficile 630	BHI	3	Arginine	3840
C. difficile 630	BHI + hyp	1	Arginine	888
C. difficile 630	BHI + hyp	2	Arginine	4220
C. difficile 630	BHI + hyp	3	Arginine	116
C. difficile ΔhypD	BHI	1	Arginine	3770
C. difficile ΔhypD	BHI	2	Arginine	4260
C. difficile ΔhypD	BHI	3	Arginine	3270
C. difficile ΔhypD	BHI + hyp	1	Arginine	4310
C. difficile ΔhypD	BHI + hyp	2	Arginine	3370
C. difficile ΔhypD	BHI + hyp	3	Arginine	4330
C. hiranonis	BHI	1	Arginine	3850
C. hiranonis	BHI	2	Arginine	3580
C. hiranonis	BHI	3	Arginine	2820
C. hiranonis	BHI + hyp	1	Arginine	4240
C. hiranonis	BHI + hyp	2	Arginine	1610
C. hiranonis	BHI + hyp	3	Arginine	3280
C. hylemonae	BHI	1	Arginine	4430
C. hylemonae	BHI	2	Arginine	306
C. hylemonae	BHI	3	Arginine	3230
C. hylemonae	BHI + hyp	1	Arginine	4470
C. hylemonae	BHI + hyp	2	Arginine	172
C. hylemonae	BHI + hyp	3	Arginine	4650
C. scindens	BHI	1	Arginine	4620
C. scindens	BHI	2	Arginine	5040
C. scindens	BHI	3	Arginine	5010
C. scindens	BHI + hyp	1	Arginine	4420
C. scindens	BHI + hyp	2	Arginine	4730
C. scindens	BHI + hyp	3	Arginine	3760
Media Control	BHI	1	Arginine	3280
Media Control	BHI	2	Arginine	2160
Media Control	BHI	3	Arginine	3120
Media Control	BHI + hyp	1	Arginine	2900
Media Control	BHI + hyp	2	Arginine	3160
Media Control	BHI + hyp	3	Arginine	2540

## Sheet: Asparagine
Organism	Condition	Replicate	Molecule	Concentration (uM)
C. difficile 630	BHI	1	Asparagine	427
C. difficile 630	BHI	2	Asparagine	350
C. difficile 630	BHI	3	Asparagine	354
C. difficile 630	BHI + hyp	1	Asparagine	104
C. difficile 630	BHI + hyp	2	Asparagine	520
C. difficile 630	BHI + hyp	3	Asparagine	83.5
C. difficile ΔhypD	BHI	1	Asparagine	464
C. difficile ΔhypD	BHI	2	Asparagine	524
C. difficile ΔhypD	BHI	3	Asparagine	363
C. difficile ΔhypD	BHI + hyp	1	Asparagine	758
C. difficile ΔhypD	BHI + hyp	2	Asparagine	486
C. difficile ΔhypD	BHI + hyp	3	Asparagine	589
C. hiranonis	BHI	1	Asparagine	318
C. hiranonis	BHI	2	Asparagine	277
C. hiranonis	BHI	3	Asparagine	230
C. hiranonis	BHI + hyp	1	Asparagine	365
C. hiranonis	BHI + hyp	2	Asparagine	164
C. hiranonis	BHI + hyp	3	Asparagine	298
C. hylemonae	BHI	1	Asparagine	149
C. hylemonae	BHI	2	Asparagine	16.2
C. hylemonae	BHI	3	Asparagine	66.3
C. hylemonae	BHI + hyp	1	Asparagine	44.1
C. hylemonae	BHI + hyp	2	Asparagine	10.4
C. hylemonae	BHI + hyp	3	Asparagine	44.3
C. scindens	BHI	1	Asparagine	642
C. scindens	BHI	2	Asparagine	683
C. scindens	BHI	3	Asparagine	684
C. scindens	BHI + hyp	1	Asparagine	602
C. scindens	BHI + hyp	2	Asparagine	723
C. scindens	BHI + hyp	3	Asparagine	542
Media Control	BHI	1	Asparagine	461
Media Control	BHI	2	Asparagine	298
Media Control	BHI	3	Asparagine	425
Media Control	BHI + hyp	1	Asparagine	393
Media Control	BHI + hyp	2	Asparagine	450
Media Control	BHI + hyp	3	Asparagine	357

## Sheet: Glutamate
Organism	Condition	Replicate	Molecule	Concentration (uM)
C. difficile 630	BHI	1	Glutamate	2170
C. difficile 630	BHI	2	Glutamate	2220
C. difficile 630	BHI	3	Glutamate	2000
C. difficile 630	BHI + hyp	1	Glutamate	421
C. difficile 630	BHI + hyp	2	Glutamate	2220
C. difficile 630	BHI + hyp	3	Glutamate	70.6
C. difficile ΔhypD	BHI	1	Glutamate	844
C. difficile ΔhypD	BHI	2	Glutamate	1020
C. difficile ΔhypD	BHI	3	Glutamate	697
C. difficile ΔhypD	BHI + hyp	1	Glutamate	1010
C. difficile ΔhypD	BHI + hyp	2	Glutamate	882
C. difficile ΔhypD	BHI + hyp	3	Glutamate	1150
C. hiranonis	BHI	1	Glutamate	1720
C. hiranonis	BHI	2	Glutamate	1540
C. hiranonis	BHI	3	Glutamate	1210
C. hiranonis	BHI + hyp	1	Glutamate	2420
C. hiranonis	BHI + hyp	2	Glutamate	882
C. hiranonis	BHI + hyp	3	Glutamate	1920
C. hylemonae	BHI	1	Glutamate	878
C. hylemonae	BHI	2	Glutamate	61.1
C. hylemonae	BHI	3	Glutamate	617
C. hylemonae	BHI + hyp	1	Glutamate	756
C. hylemonae	BHI + hyp	2	Glutamate	44.3
C. hylemonae	BHI + hyp	3	Glutamate	783
C. scindens	BHI	1	Glutamate	1320
C. scindens	BHI	2	Glutamate	1440
C. scindens	BHI	3	Glutamate	1410
C. scindens	BHI + hyp	1	Glutamate	1120
C. scindens	BHI + hyp	2	Glutamate	1470
C. scindens	BHI + hyp	3	Glutamate	1060
Media Control	BHI	1	Glutamate	1290
Media Control	BHI	2	Glutamate	797
Media Control	BHI	3	Glutamate	1260
Media Control	BHI + hyp	1	Glutamate	1040
Media Control	BHI + hyp	2	Glutamate	1220
Media Control	BHI + hyp	3	Glutamate	911

## Sheet: Glycine
Organism	Condition	Replicate	Molecule	Concentration (uM)
C. difficile 630	BHI	1	Glycine	1550
C. difficile 630	BHI	2	Glycine	1660
C. difficile 630	BHI	3	Glycine	1530
C. difficile 630	BHI + hyp	1	Glycine	569
C. difficile 630	BHI + hyp	2	Glycine	2840
C. difficile 630	BHI + hyp	3	Glycine	80.1
C. difficile ΔhypD	BHI	1	Glycine	1020
C. difficile ΔhypD	BHI	2	Glycine	1200
C. difficile ΔhypD	BHI	3	Glycine	730
C. difficile ΔhypD	BHI + hyp	1	Glycine	1070
C. difficile ΔhypD	BHI + hyp	2	Glycine	1100
C. difficile ΔhypD	BHI + hyp	3	Glycine	1410
C. hiranonis	BHI	1	Glycine	2060
C. hiranonis	BHI	2	Glycine	1960
C. hiranonis	BHI	3	Glycine	1530
C. hiranonis	BHI + hyp	1	Glycine	3200
C. hiranonis	BHI + hyp	2	Glycine	1130
C. hiranonis	BHI + hyp	3	Glycine	2260
C. hylemonae	BHI	1	Glycine	650
C. hylemonae	BHI	2	Glycine	47.2
C. hylemonae	BHI	3	Glycine	480
C. hylemonae	BHI + hyp	1	Glycine	1200
C. hylemonae	BHI + hyp	2	Glycine	49.7
C. hylemonae	BHI + hyp	3	Glycine	1140
C. scindens	BHI	1	Glycine	1000
C. scindens	BHI	2	Glycine	1050
C. scindens	BHI	3	Glycine	1180
C. scindens	BHI + hyp	1	Glycine	1430
C. scindens	BHI + hyp	2	Glycine	1830
C. scindens	BHI + hyp	3	Glycine	1340
Media Control	BHI	1	Glycine	1060
Media Control	BHI	2	Glycine	661
Media Control	BHI	3	Glycine	1030
Media Control	BHI + hyp	1	Glycine	906
Media Control	BHI + hyp	2	Glycine	1060
Media Control	BHI + hyp	3	Glycine	752

## Sheet: Histidine
Organism	Condition	Replicate	Molecule	Concentration (uM)
C. difficile 630	BHI	1	Histidine	695
C. difficile 630	BHI	2	Histidine	718
C. difficile 630	BHI	3	Histidine	459
C. difficile 630	BHI + hyp	1	Histidine	123
C. difficile 630	BHI + hyp	2	Histidine	704
C. difficile 630	BHI + hyp	3	Histidine	43
C. difficile ΔhypD	BHI	1	Histidine	278
C. difficile ΔhypD	BHI	2	Histidine	324
C. difficile ΔhypD	BHI	3	Histidine	249
C. difficile ΔhypD	BHI + hyp	1	Histidine	328
C. difficile ΔhypD	BHI + hyp	2	Histidine	306
C. difficile ΔhypD	BHI + hyp	3	Histidine	458
C. hiranonis	BHI	1	Histidine	191
C. hiranonis	BHI	2	Histidine	349
C. hiranonis	BHI	3	Histidine	277
C. hiranonis	BHI + hyp	1	Histidine	600
C. hiranonis	BHI + hyp	2	Histidine	203
C. hiranonis	BHI + hyp	3	Histidine	474
C. hylemonae	BHI	1	Histidine	54.6
C. hylemonae	BHI	2	Histidine	28.9
C. hylemonae	BHI	3	Histidine	230
C. hylemonae	BHI + hyp	1	Histidine	290
C. hylemonae	BHI + hyp	2	Histidine	23
C. hylemonae	BHI + hyp	3	Histidine	47.5
C. scindens	BHI	1	Histidine	660
C. scindens	BHI	2	Histidine	739
C. scindens	BHI	3	Histidine	744
C. scindens	BHI + hyp	1	Histidine	620
C. scindens	BHI + hyp	2	Histidine	692
C. scindens	BHI + hyp	3	Histidine	564
Media Control	BHI	1	Histidine	266
Media Control	BHI	2	Histidine	154
Media Control	BHI	3	Histidine	214
Media Control	BHI + hyp	1	Histidine	173
Media Control	BHI + hyp	2	Histidine	164
Media Control	BHI + hyp	3	Histidine	188

## Sheet: Hydroxyproline
Organism	Condition	Replicate	Molecule	Concentration (uM)
C. difficile 630	BHI	1	hydroxyproline	1.3443
C. difficile 630	BHI	2	hydroxyproline	0.8
C. difficile 630	BHI	3	hydroxyproline	0.66
C. difficile 630	BHI + hyp	1	hydroxyproline	3.24
C. difficile 630	BHI + hyp	2	hydroxyproline	0.65
C. difficile 630	BHI + hyp	3	hydroxyproline	2.66
C. difficile ΔhypD	BHI	1	hydroxyproline	1.36
C. difficile ΔhypD	BHI	2	hydroxyproline	1.72
C. difficile ΔhypD	BHI	3	hydroxyproline	1.12
C. difficile ΔhypD	BHI + hyp	1	hydroxyproline	598
C. difficile ΔhypD	BHI + hyp	2	hydroxyproline	415
C. difficile ΔhypD	BHI + hyp	3	hydroxyproline	631
C. hiranonis	BHI	1	hydroxyproline	5.38
C. hiranonis	BHI	2	hydroxyproline	1.22
C. hiranonis	BHI	3	hydroxyproline	4.83
C. hiranonis	BHI + hyp	1	hydroxyproline	6.29
C. hiranonis	BHI + hyp	2	hydroxyproline	3.88
C. hiranonis	BHI + hyp	3	hydroxyproline	34.9
C. hylemonae	BHI	1	hydroxyproline	3.45499
C. hylemonae	BHI	2	hydroxyproline	3.54
C. hylemonae	BHI	3	hydroxyproline	3.53
C. hylemonae	BHI + hyp	1	hydroxyproline	3.37
C. hylemonae	BHI + hyp	2	hydroxyproline	2.58
C. hylemonae	BHI + hyp	3	hydroxyproline	3.24
C. scindens	BHI	1	hydroxyproline	1.34927
C. scindens	BHI	2	hydroxyproline	2.01
C. scindens	BHI	3	hydroxyproline	1.64
C. scindens	BHI + hyp	1	hydroxyproline	6.29
C. scindens	BHI + hyp	2	hydroxyproline	3.88
C. scindens	BHI + hyp	3	hydroxyproline	34.9
Media Control	BHI	1	hydroxyproline	1.36
Media Control	BHI	2	hydroxyproline	1.72
Media Control	BHI	3	hydroxyproline	1.12
Media Control	BHI + hyp	1	hydroxyproline	598
Media Control	BHI + hyp	2	hydroxyproline	415
Media Control	BHI + hyp	3	hydroxyproline	631

## Sheet: Leucine-IsoLeucine
Organism	Condition	Replicate	Molecule	Concentration (uM)
C. difficile 630	BHI	1	Leucine/IsoLeucine	211
C. difficile 630	BHI	2	Leucine/IsoLeucine	154
C. difficile 630	BHI	3	Leucine/IsoLeucine	168
C. difficile 630	BHI + hyp	1	Leucine/IsoLeucine	34.5
C. difficile 630	BHI + hyp	2	Leucine/IsoLeucine	118
C. difficile 630	BHI + hyp	3	Leucine/IsoLeucine	15.6
C. difficile ΔhypD	BHI	1	Leucine/IsoLeucine	9.78
C. difficile ΔhypD	BHI	2	Leucine/IsoLeucine	15.4
C. difficile ΔhypD	BHI	3	Leucine/IsoLeucine	7.89
C. difficile ΔhypD	BHI + hyp	1	Leucine/IsoLeucine	17
C. difficile ΔhypD	BHI + hyp	2	Leucine/IsoLeucine	7.67
C. difficile ΔhypD	BHI + hyp	3	Leucine/IsoLeucine	6.82
C. hiranonis	BHI	1	Leucine/IsoLeucine	13.8
C. hiranonis	BHI	2	Leucine/IsoLeucine	13.8
C. hiranonis	BHI	3	Leucine/IsoLeucine	10.2
C. hiranonis	BHI + hyp	1	Leucine/IsoLeucine	19.2
C. hiranonis	BHI + hyp	2	Leucine/IsoLeucine	10.4
C. hiranonis	BHI + hyp	3	Leucine/IsoLeucine	17.4
C. hylemonae	BHI	1	Leucine/IsoLeucine	1370
C. hylemonae	BHI	2	Leucine/IsoLeucine	88.5
C. hylemonae	BHI	3	Leucine/IsoLeucine	979
C. hylemonae	BHI + hyp	1	Leucine/IsoLeucine	1300
C. hylemonae	BHI + hyp	2	Leucine/IsoLeucine	66.5
C. hylemonae	BHI + hyp	3	Leucine/IsoLeucine	1230
C. scindens	BHI	1	Leucine/IsoLeucine	1800
C. scindens	BHI	2	Leucine/IsoLeucine	1860
C. scindens	BHI	3	Leucine/IsoLeucine	1940
C. scindens	BHI + hyp	1	Leucine/IsoLeucine	1510
C. scindens	BHI + hyp	2	Leucine/IsoLeucine	1720
C. scindens	BHI + hyp	3	Leucine/IsoLeucine	1330
Media Control	BHI	1	Leucine/IsoLeucine	434
Media Control	BHI	2	Leucine/IsoLeucine	362
Media Control	BHI	3	Leucine/IsoLeucine	413
Media Control	BHI + hyp	1	Leucine/IsoLeucine	394
Media Control	BHI + hyp	2	Leucine/IsoLeucine	445
Media Control	BHI + hyp	3	Leucine/IsoLeucine	379

## Sheet: Lysine
Organism	Condition	Replicate	Molecule	Concentration (uM)
C. difficile 630	BHI	1	Lysine	2780
C. difficile 630	BHI	2	Lysine	2770
C. difficile 630	BHI	3	Lysine	2470
C. difficile 630	BHI + hyp	1	Lysine	483
C. difficile 630	BHI + hyp	2	Lysine	2600
C. difficile 630	BHI + hyp	3	Lysine	74.8
C. difficile ΔhypD	BHI	1	Lysine	21.2
C. difficile ΔhypD	BHI	2	Lysine	38.2
C. difficile ΔhypD	BHI	3	Lysine	112
C. difficile ΔhypD	BHI + hyp	1	Lysine	214
C. difficile ΔhypD	BHI + hyp	2	Lysine	626
C. difficile ΔhypD	BHI + hyp	3	Lysine	1160
C. hiranonis	BHI	1	Lysine	2410
C. hiranonis	BHI	2	Lysine	2130
C. hiranonis	BHI	3	Lysine	1680
C. hiranonis	BHI + hyp	1	Lysine	2570
C. hiranonis	BHI + hyp	2	Lysine	893
C. hiranonis	BHI + hyp	3	Lysine	1970
C. hylemonae	BHI	1	Lysine	3010
C. hylemonae	BHI	2	Lysine	2300
C. hylemonae	BHI	3	Lysine	3280
C. hylemonae	BHI + hyp	1	Lysine	3270
C. hylemonae	BHI + hyp	2	Lysine	3590
C. hylemonae	BHI + hyp	3	Lysine	3150
C. scindens	BHI	1	Lysine	4100
C. scindens	BHI	2	Lysine	3420
C. scindens	BHI	3	Lysine	3600
C. scindens	BHI + hyp	1	Lysine	2980
C. scindens	BHI + hyp	2	Lysine	138
C. scindens	BHI + hyp	3	Lysine	2280
Media Control	BHI	1	Lysine	1950
Media Control	BHI	2	Lysine	1180
Media Control	BHI	3	Lysine	1750
Media Control	BHI + hyp	1	Lysine	1690
Media Control	BHI + hyp	2	Lysine	1890
Media Control	BHI + hyp	3	Lysine	1450

[truncated: 7 more sheets: Methionine, Phenylalanine, Proline, Serine, Threonine, Tyrosine, Valine]
