# Supplementary material for: The Stickland Reaction Precursor trans-4-Hydroxy-l-Proline Differentially Impacts the Metabolism of Clostridioides difficile and Commensal Clostridia
Source: mSphere. 2022 Mar 30;7(2):e00926-21. doi: 10.1128/msphere.00926-21 (PMC9044972; doi:10.1128/msphere.00926-21)
Supplement: DATA SET S4 [file msphere.00926-21-sd004.xlsx]

## Sheet: NC_009089_630erm_DEGs
locus_tag	old_locus_tag	gene	Name	protein_id	Direction	Differential Expression Absolute Confidence	Differential Expression Confidence	log2FoldChange	padj	baseMean	Differential Expression Log2 Standard Error	Differential Expression Wald Statistic	product
CD630_RS17230	CD630_32370	prdF	proline racemase	WP_003422090.1	reverse	23.61	23.61	4.89827	2.48e-24	34132.3	0.447483	10.9463	proline racemase
CD630_RS17250	CD630_32410	prdB	prdB	WP_011861888.1	reverse	22.16	22.16	4.70871	6.99e-23	35661.4	0.445279	10.5747	D-proline reductase (dithiol) protein PrdB
CD630_RS17245	CD630_32400	prdD	prdD	WP_003428092.1	reverse	20.83	20.83	4.73526	1.48e-21	17413.8	0.462176	10.2456	proline reductase cluster protein PrdD
CD630_RS17225	CD630_32360		TSUP family transporter	WP_009891694.1	reverse	16.81	16.81	4.41441	1.54e-17	16662.9	0.475768	9.27849	TSUP family transporter
CD630_RS17275	CD630_32470	prdC	prdC	WP_003431873.1	reverse	16.5	16.5	4.64103	3.13e-17	11534.3	0.505632	9.17867	proline reductase-associated electron transfer protein PrdC
CD630_RS17260	CD630_32440	prdA	prdA	WP_003422104.1	reverse	15.03	15.03	4.3593	9.3e-16	54474.3	0.496195	8.78546	D-proline reductase (dithiol) proprotein PrdA
CD630_RS17235	CD630_32380	prdE2	hypothetical protein	WP_009898380.1	reverse	12.36	12.36	3.98776	4.36e-13	8511.57	0.495585	8.04656	hypothetical protein
CD630_RS17240	CD630_32390	prdE	D-proline reductase	WP_003422094.1	reverse	8.8	8.8	3.77599	1.58e-09	4053.22	0.542925	6.9549	D-proline reductase
CD630_RS09045	CD630_16600		pyrimidine/purine nucleoside phosphorylase	WP_004454504.1	reverse	8.48	8.48	3.69332	3.29e-09	5326.42	0.540428	6.83407	pyrimidine/purine nucleoside phosphorylase
CD630_RS00515	CD630_00500		proline--tRNA ligase	WP_009895182.1	forward	3.83	-3.83	-2.23165	0.000146376	13257.6	0.440604	-5.06499	proline--tRNA ligase
CD630_RS04350	CD630_07520		amino acid ABC transporter ATP-binding protein	WP_011860947.1	forward	3.64	-3.64	-1.76822	0.000230659	446.378	0.356555	-4.95917	amino acid ABC transporter ATP-binding protein
CD630_RS17445	CD630_32810	proC	proC	WP_009898446.1	reverse	3.56	3.56	2.46979	0.000274237	27681.8	0.503175	4.9084	pyrroline-5-carboxylate reductase
CD630_RS14065	CD630_26260		PFL family protein	WP_011861617.1	reverse	3.4	-3.4	-2.1321	0.000397483	5451.38	0.442424	-4.81914	PFL family protein
CD630_RS04340	CD630_07500		transporter substrate-binding domain-containing protein	WP_003432207.1	forward	3.17	-3.17	-1.69875	0.000671358	319.018	0.361884	-4.69417	transporter substrate-binding domain-containing protein
CD630_RS12605	CD630_23390		acetyl-CoA hydrolase/transferase family protein	WP_004454645.1	reverse	3.17	-3.17	-2.94912	0.000671358	15833.6	0.631367	-4.67102	acetyl-CoA hydrolase/transferase family protein
CD630_RS12610	CD630_23400		hypothetical protein	WP_003430736.1	reverse	3.17	-3.17	-3.02111	0.000671358	7424.69	0.646473	-4.67322	hypothetical protein
CD630_RS12615	CD630_23410	abfD	abfD	WP_003430738.1	reverse	3.16	-3.16	-2.96616	0.000691841	30524.3	0.63756	-4.65236	4-hydroxybutyryl-CoA dehydratase/vinylacetyl-CoA-Delta-isomerase
CD630_RS12625	CD630_23430		acetyl-CoA hydrolase/transferase family protein	WP_011861532.1	reverse	3.12	-3.12	-3.00682	0.000756648	30785.1	0.650542	-4.62202	acetyl-CoA hydrolase/transferase family protein
CD630_RS12235	CD630_22620		peptide MFS transporter	WP_003430410.1	reverse	2.77	2.77	2.25132	0.00168271	3786.66	0.506849	4.44181	peptide MFS transporter
CD630_RS08340	CD630_15230		DMT family transporter	WP_003439388.1	forward	2.77	2.77	1.80317	0.0016961	2081.52	0.407546	4.42444	DMT family transporter
CD630_RS12620	CD630_23420		aldehyde dehydrogenase family protein	WP_004454646.1	reverse	2.77	-2.77	-2.8795	0.0016961	21527.1	0.65169	-4.41852	aldehyde dehydrogenase family protein
CD630_RS12600	CD630_23380		4-hydroxybutyrate dehydrogenase	WP_011861531.1	reverse	2.69	-2.69	-2.7958	0.00203404	10769	0.639929	-4.36893	4-hydroxybutyrate dehydrogenase
CD630_RS00510	CD630_00490		proline--tRNA ligase	WP_009895180.1	forward	2.44	-2.44	-1.78453	0.00359138	22846.3	0.421565	-4.23312	proline--tRNA ligase
CD630_RS04735	CD630_08300		membrane protein	WP_004454238.1	forward	2.02	-2.02	-2.11671	0.00946208	5789.25	0.529188	-3.99993	membrane protein
CD630_RS05300	CD630_09420		hypothetical protein	WP_009894744.1	forward	1.8	-1.8	-2.4381	0.0158182	2511.23	0.630545	-3.86665	hypothetical protein
CD630_RS05905	CD630_10570		enoyl-CoA hydratase/isomerase family protein	WP_011861082.1	forward	1.77	-1.77	-2.41537	0.0170834	51784.3	0.629296	-3.83822	enoyl-CoA hydratase/isomerase family protein
CD630_RS07655	CD630_13870		biotin-dependent carboxyltransferase	WP_009896290.1	forward	1.69	-1.69	-1.63946	0.020193	637.717	0.432852	-3.78758	biotin-dependent carboxyltransferase
CD630_RS15605	CD630_29240		hypothetical protein	WP_009894744.1	reverse	1.68	-1.68	-2.3808	0.0207769	2477.45	0.631274	-3.77142	hypothetical protein
CD630_RS09630	CD630_17670	gap	gap	WP_011861329.1	forward	1.68	1.68	2.39933	0.0210977	2750.79	0.638318	3.75883	type I glyceraldehyde-3-phosphate dehydrogenase
CD630_RS05910	CD630_10580		3-hydroxybutyryl-CoA dehydrogenase	WP_003418897.1	forward	1.53	-1.53	-2.29127	0.0295246	37822	0.626239	-3.65878	3-hydroxybutyryl-CoA dehydrogenase
CD630_RS09665	CD630_17740		amino acid ABC transporter substrate-binding protein	WP_003439548.1	forward	1.53	-1.53	-1.88021	0.0295246	124.793	0.514168	-3.65681	amino acid ABC transporter substrate-binding protein
CD630_RS09720	CD630_17850		argininosuccinate synthase	WP_003439524.1	forward	1.36	-1.36	-1.30485	0.0440296	3257.93	0.368118	-3.54466	argininosuccinate synthase
CD630_RS05900	CD630_10560		electron transfer flavoprotein subunit alpha/FixB family protein	WP_003428573.1	forward	1.34	-1.34	-2.20286	0.0461844	32052.2	0.625119	-3.5239	electron transfer flavoprotein subunit alpha/FixB family protein
CD630_RS06365	CD630_11370	rsxC	rsxC	WP_003428488.1	forward	1.31	1.31	1.68846	0.0486588	44757.2	0.482129	3.5021	electron transport complex subunit RsxC
CD630_RS05915	CD630_10590		acetyl-CoA C-acetyltransferase	WP_009888868.1	forward	1.24	-1.24	-2.22902	0.0577612	52366.7	0.646406	-3.44833	acetyl-CoA C-acetyltransferase
CD630_RS05895	CD630_10550		electron transfer flavoprotein subunit beta/FixAfamily protein	WP_009888867.1	forward	1.23	-1.23	-2.17854	0.0586262	20818.9	0.635876	-3.42604	electron transfer flavoprotein subunit beta/FixAfamily protein
CD630_RS11050	CD630_20340		N-acetyl-gamma-glutamyl-phosphate reductase	WP_011861435.1	reverse	1.23	-1.23	-1.85936	0.0586262	23.8838	0.543353	-3.42201	N-acetyl-gamma-glutamyl-phosphate reductase
CD630_RS15845	CD630_29660	adhE	adhE	WP_022621524.1	reverse	1.23	-1.23	-2.13308	0.0586262	369005	0.621244	-3.43357	bifunctional acetaldehyde-CoA/alcohol dehydrogenase
CD630_RS07640	CD630_13840		LamB/YcsF family protein	WP_009896287.1	forward	1.16	-1.16	-1.78854	0.0688467	677.094	0.530578	-3.37092	LamB/YcsF family protein
CD630_RS09670	CD630_17750		amino acid ABC transporter permease	WP_003430270.1	forward	1.12	-1.12	-1.41426	0.0764616	410.766	0.424959	-3.32801	amino acid ABC transporter permease
CD630_RS17425	CD630_32770		PTS sugar transporter subunit IIC	WP_004453987.1	reverse	1.12	1.12	1.93306	0.0764616	33.5268	0.580351	3.33084	PTS sugar transporter subunit IIC
CD630_RS06385	CD630_11410	rsxA	rsxA	WP_003419046.1	forward	1.11	1.11	1.62233	0.0781045	6632.63	0.489339	3.31535	electron transport complex subunit RsxA
CD630_RS03005	CD630_04910		PTS sugar transporter subunit IIA	WP_003434797.1	forward	1.1	-1.1	-2.0517	0.0785411	176.792	0.620372	-3.30721	PTS sugar transporter subunit IIA
CD630_RS11400	CD630_21020		cation:proton antiporter	WP_003433135.1	reverse	1.08	1.08	1.57238	0.0823393	6860.86	0.478292	3.28749	cation:proton antiporter
CD630_RS06370	CD630_11380		RnfABCDGE type electron transport complex subunit D	WP_003428487.1	forward	1.01	1.01	1.62021	0.0980451	15768.8	0.503306	3.21914	RnfABCDGE type electron transport complex subunit D
CD630_RS15265	CD630_28590		amidohydrolase family protein	WP_011861717.1	reverse	1.01	-1.01	-1.78593	0.0980451	1096.21	0.552955	-3.2298	amidohydrolase family protein
CD630_RS17430	CD630_32780		PTS mannose transporter subunit IIA	WP_003432377.1	reverse	1.01	1.01	2.03472	0.0980451	10.0629	0.631292	3.2231	PTS mannose transporter subunit IIA
CD630_RS06380	CD630_11400		electron transport complex subunit E	WP_049887240.1	forward	0.97	0.97	1.71356	0.107807	10927.4	0.537885	3.18574	electron transport complex subunit E
CD630_RS12765	CD630_23730		carbon starvation protein A	WP_009890565.1	forward	0.94	-0.94	-1.60232	0.114586	1253.39	0.506734	-3.16205	carbon starvation protein A
CD630_RS09675	CD630_17760		amino acid ABC transporter ATP-binding protein	WP_003423753.1	forward	0.92	-0.92	-1.51265	0.119189	311.297	0.481021	-3.14466	amino acid ABC transporter ATP-binding protein
CD630_RS10055	CD630_18490		type IV secretory system conjugative DNA transfer family protein	WP_003426077.1	forward	0.91	-0.91	-1.57565	0.123061	75.3675	0.503487	-3.12948	type IV secretory system conjugative DNA transfer family protein
CD630_RS12665	CD630_23520		glycine/betaine reductase A	WP_011861535.1	reverse	0.86	-0.86	-2.01237	0.139133	7328.06	0.652035	-3.0863	glycine/betaine reductase A
CD630_RS14000	CD630_26130		aminopeptidase P family protein	WP_003426912.1	forward	0.86	0.86	1.7	0.139133	60824.8	0.551625	3.08181	aminopeptidase P family protein
CD630_RS06390	CD630_11420		RnfABCDGE type electron transport complex subunit B	WP_003428486.1	forward	0.77	0.77	1.37551	0.171401	17414.6	0.45645	3.0135	RnfABCDGE type electron transport complex subunit B
CD630_RS03505	CD630_05870		hypothetical protein	WP_011860867.1	forward	0.71	-0.71	-1.85526	0.196078	1979.54	0.625338	-2.96682	hypothetical protein
CD630_RS05065	CD630_08960		hypothetical protein	WP_003418667.1	forward	0.69	-0.69	-1.50149	0.204298	1160.82	0.50922	-2.9486	hypothetical protein
CD630_RS07645	CD630_13850		divalent metal cation transporter	WP_003419704.1	forward	0.64	-0.64	-1.33828	0.22667	2609.81	0.459764	-2.91081	divalent metal cation transporter
CD630_RS11040	CD630_20320	argB	argB	WP_003435171.1	reverse	0.61	-0.61	-1.86106	0.244422	6.78252	0.645824	-2.88169	acetylglutamate kinase
CD630_RS05890	CD630_10540		acyl-CoA dehydrogenase	WP_003418888.1	forward	0.55	-0.55	-1.79713	0.280576	69627.1	0.634472	-2.83248	acyl-CoA dehydrogenase
CD630_RS13960			hypothetical protein	WP_004454925.1	forward	0.54	-0.54	-1.65498	0.289418	171.02	0.587466	-2.81715	hypothetical protein
CD630_RS12670	CD630_23540		glycine/sarcosine/betaine reductase component B subunit	WP_003416871.1	reverse	0.53	-0.53	-1.82724	0.297537	9843.88	0.651903	-2.80293	glycine/sarcosine/betaine reductase component B subunit
CD630_RS03015	CD630_04930		PTS sugar transporter subunit IIC	WP_003434801.1	forward	0.52	-0.52	-1.62482	0.299568	647.588	0.58443	-2.78017	PTS sugar transporter subunit IIC
CD630_RS07650	CD630_13860	pxpB	pxpB	WP_009889166.1	forward	0.52	-0.52	-1.30035	0.299568	1653.53	0.466053	-2.79013	5-oxoprolinase subunit PxpB
CD630_RS17900	CD630_33690		hypothetical protein	WP_003436248.1	forward	0.52	0.52	1.66768	0.299568	422.321	0.596813	2.79431	hypothetical protein
CD630_RS19750	CD630_18782		hypothetical protein	WP_003426199.1	forward	0.52	-0.52	-1.76515	0.299568	12.1325	0.633805	-2.785	hypothetical protein
CD630_RS07740	CD630_14040		oligopeptide transporter, OPT family	WP_011861201.1	forward	0.49	-0.49	-1.12308	0.320398	71956.6	0.407907	-2.75328	oligopeptide transporter, OPT family
CD630_RS04170	CD630_07170		AAA family ATPase	WP_009888532.1	forward	0.48	-0.48	-1.63236	0.332379	2441.42	0.596558	-2.73629	AAA family ATPase
CD630_RS00460	CD630_00390	lpdA	lpdA	WP_011860626.1	forward	0.47	-0.47	-1.51572	0.337006	211.928	0.561957	-2.69721	dihydrolipoyl dehydrogenase
CD630_RS11030	CD630_20300	argF	argF	WP_011861433.1	reverse	0.47	-0.47	-1.58326	0.337006	46.3075	0.583954	-2.71128	ornithine carbamoyltransferase
CD630_RS11045	CD630_20330	argJ	argJ	WP_032506630.1	reverse	0.47	-0.47	-1.73041	0.337006	9.81458	0.642232	-2.69436	bifunctional glutamate N-acetyltransferase/amino-acid acetyltransferase ArgJ
CD630_RS12635	CD630_23450		LysR family transcriptional regulator	WP_009893591.1	forward	0.47	-0.47	-1.55148	0.337006	1544.58	0.570037	-2.72171	LysR family transcriptional regulator
CD630_RS13705	CD630_25560		transcription antiterminator	WP_009903255.1	reverse	0.47	0.47	1.35614	0.337006	92.6909	0.502665	2.6979	transcription antiterminator
CD630_RS15825	CD630_29620		Nif11-like leader peptide family natural productprecursor	WP_003439731.1	reverse	0.47	-0.47	-1.56776	0.337006	61.2145	0.581479	-2.69616	Nif11-like leader peptide family natural productprecursor
CD630_RS17450	CD630_32820		glycyl radical protein	WP_009903701.1	reverse	0.47	0.47	1.43845	0.337006	92193.6	0.532324	2.7022	glycyl radical protein
CD630_RS17880			hypothetical protein	WP_025782712.1	reverse	0.47	0.47	1.0071	0.337006	859.991	0.371178	2.71325	hypothetical protein
CD630_RS15275	CD630_28610		DUF5058 family protein	WP_003426729.1	reverse	0.47	-0.47	-1.45671	0.339568	657.817	0.542046	-2.68742	DUF5058 family protein
CD630_RS04345	CD630_07510		amino acid ABC transporter permease	WP_009888558.1	forward	0.47	-0.47	-1.416	0.340524	1976.07	0.529368	-2.6749	amino acid ABC transporter permease
CD630_RS15915	CD630_29800	cas7i	cas7i	WP_011861770.1	reverse	0.47	-0.47	-1.59101	0.340524	247.417	0.593692	-2.67985	type I-B CRISPR-associated protein Cas7/Cst2/DevR
CD630_RS16190	CD630_30360		peptide MFS transporter	WP_009891344.1	reverse	0.47	0.47	1.57613	0.340524	26218.2	0.589533	2.67352	peptide MFS transporter
CD630_RS01400	CD630_01750		4Fe-4S dicluster domain-containing protein	WP_011860659.1	forward	0.46	-0.46	-1.66954	0.347881	1933.31	0.62715	-2.66211	4Fe-4S dicluster domain-containing protein
CD630_RS06375	CD630_11390		RnfABCDGE type electron transport complex subunit G	WP_009902280.1	forward	0.45	0.45	1.31118	0.356919	11040.5	0.495696	2.64512	RnfABCDGE type electron transport complex subunit G
CD630_RS10095	CD630_18570		C40 family peptidase	WP_011861362.1	forward	0.45	-0.45	-1.62228	0.356919	21.3453	0.61258	-2.64828	C40 family peptidase
CD630_RS06270	CD630_11210		glycyl-radical enzyme activating protein	WP_009896060.1	forward	0.45	-0.45	-1.08431	0.357133	222.315	0.410679	-2.64029	glycyl-radical enzyme activating protein
CD630_RS19215	CD630_36150		MerR family transcriptional regulator	WP_003435784.1	reverse	0.45	-0.45	-1.30286	0.357133	568.269	0.494113	-2.63676	MerR family transcriptional regulator
CD630_RS03020	CD630_04940		PTS system mannose/fructose/sorbose family transporter subunit IID	WP_011860838.1	forward	0.42	-0.42	-1.59145	0.381376	346.977	0.610174	-2.60819	PTS system mannose/fructose/sorbose family transporter subunit IID
CD630_RS08705	CD630_15940	cysK	cysK	WP_003436514.1	forward	0.42	-0.42	-1.40224	0.381376	718.131	0.538846	-2.6023	cysteine synthase A
CD630_RS10090	CD630_18560		ATP-binding protein	WP_011861361.1	forward	0.42	-0.42	-1.34532	0.381376	37.8428	0.517929	-2.5975	ATP-binding protein
CD630_RS10380	CD630_19140	eutC	eutC	WP_009897052.1	forward	0.42	-0.42	-1.46121	0.381376	70.7916	0.564844	-2.58694	ethanolamine ammonia-lyase subunit EutC
CD630_RS11120	CD630_20460		hypothetical protein	WP_009897202.1	reverse	0.42	-0.42	-1.57791	0.381376	70.2444	0.609664	-2.58817	hypothetical protein
CD630_RS12230	CD630_22610		aminopeptidase P family protein	WP_009897431.1	reverse	0.42	0.42	1.23873	0.381376	9690.91	0.476376	2.60031	aminopeptidase P family protein
CD630_RS12650	CD630_23480		glycine/betaine reductase C	WP_003430750.1	reverse	0.42	-0.42	-1.69087	0.381376	5124.8	0.651936	-2.59361	glycine/betaine reductase C
CD630_RS08855	CD630_16230		FAD-dependent oxidoreductase	WP_011861274.1	forward	0.39	-0.39	-1.58049	0.403133	11502.7	0.616425	-2.56397	FAD-dependent oxidoreductase
CD630_RS05060	CD630_08950		MBL fold metallo-hydrolase	WP_011860980.1	forward	0.39	-0.39	-1.30421	0.407581	2251.66	0.512395	-2.54533	MBL fold metallo-hydrolase
CD630_RS05655	CD630_10110	nagB	nagB	WP_003437039.1	forward	0.39	0.39	1.54082	0.407581	1161.27	0.603929	2.55133	glucosamine-6-phosphate deaminase
CD630_RS09410	CD630_17290		Na/Pi cotransporter family protein	WP_003430205.1	reverse	0.39	0.39	1.21016	0.407581	343.854	0.475173	2.54677	Na/Pi cotransporter family protein
CD630_RS11035	CD630_20310		aspartate aminotransferase family protein	WP_011861434.1	reverse	0.39	-0.39	-1.50713	0.407581	16.234	0.589797	-2.55534	aspartate aminotransferase family protein
CD630_RS08275	CD630_15111		hypothetical protein	WP_003439365.1	reverse	0.37	-0.37	-1.5748	0.427259	197.209	0.623636	-2.52519	hypothetical protein
CD630_RS00450	CD630_00370		alpha-ketoacid dehydrogenase subunit beta	WP_004453964.1	forward	0.35	-0.35	-1.4165	0.448957	190.127	0.565673	-2.5041	alpha-ketoacid dehydrogenase subunit beta
CD630_RS09340	CD630_17160		cytosine permease	WP_009893249.1	forward	0.34	-0.34	-1.14603	0.460008	4223.26	0.460822	-2.48692	cytosine permease
CD630_RS14305	CD630_26750		LysR family transcriptional regulator	WP_004454990.1	reverse	0.34	-0.34	-1.04332	0.460008	335.089	0.419274	-2.4884	LysR family transcriptional regulator
CD630_RS15035	CD630_28130	garR	garR	WP_021402691.1	reverse	0.34	0.34	1.59635	0.460008	8.76836	0.642451	2.48477	2-hydroxy-3-oxopropionate reductase
CD630_RS15150	CD630_28360		amidohydrolase	WP_003436121.1	reverse	0.33	-0.33	-1.57562	0.467718	7.46508	0.636529	-2.47533	amidohydrolase
CD630_RS04165	CD630_07160	cooS	cooS	WP_011860935.1	forward	0.33	-0.33	-1.47023	0.469866	26541.3	0.595185	-2.47021	anaerobic carbon-monoxide dehydrogenase catalytic subunit
CD630_RS03895	CD630_06642		DUF3795 domain-containing protein	WP_003426848.1	reverse	0.33	0.33	1.12509	0.473031	176.631	0.456547	2.46435	DUF3795 domain-containing protein
CD630_RS05545	CD630_09890	leuA	leuA	WP_003437098.1	forward	0.32	-0.32	-1.47706	0.474847	68.2686	0.600543	-2.45954	2-isopropylmalate synthase
CD630_RS03420	CD630_05710		hypothetical protein	WP_003439005.1	forward	0.32	-0.32	-1.43852	0.477325	131.442	0.586132	-2.45426	hypothetical protein
CD630_RS04220	CD630_07270		dihydropteroate synthase	WP_003418356.1	forward	0.3	-0.3	-1.27196	0.497633	4527.88	0.522904	-2.43248	dihydropteroate synthase
CD630_RS13435	CD630_25020		histidinol-phosphate aminotransferase family protein	WP_011861572.1	forward	0.3	-0.3	-1.31064	0.497633	2890.29	0.538378	-2.43442	histidinol-phosphate aminotransferase family protein
CD630_RS09350			ROK family protein		forward	0.28	-0.28	-1.05997	0.519558	1372.32	0.439881	-2.40968	ROK family protein
CD630_RS11665	CD630_21520		M42 family metallopeptidase	WP_003433978.1	forward	0.28	0.28	1.18855	0.519558	8926.6	0.492625	2.41268	M42 family metallopeptidase
CD630_RS14310	CD630_26760		acetyl-CoA C-acetyltransferase	WP_011861636.1	forward	0.28	-0.28	-1.55387	0.519558	36.8939	0.645606	-2.40684	acetyl-CoA C-acetyltransferase
CD630_RS04250	CD630_07330		lipoate--protein ligase family protein	WP_003436933.1	forward	0.27	-0.27	-1.41623	0.537019	244.453	0.592204	-2.39145	lipoate--protein ligase family protein
CD630_RS15795	CD630_29561		V-type ATP synthase subunit F	WP_009893746.1	reverse	0.27	-0.27	-1.354	0.537167	1284.61	0.566981	-2.38809	V-type ATP synthase subunit F
CD630_RS04185	CD630_07200		bifunctional 5,10-methylene-tetrahydrofolate dehydrogenase/5,10-methylene-tetrahydrofolate cyclohydrolase	WP_003432264.1	forward	0.27	-0.27	-1.35771	0.541603	2846.84	0.570804	-2.3786	bifunctional 5,10-methylene-tetrahydrofolate dehydrogenase/5,10-methylene-tetrahydrofolate cyclohydrolase
CD630_RS09360			hydantoinase	WP_071605618.1	forward	0.27	-0.27	-1.02229	0.541603	5886.23	0.429257	-2.38153	hydantoinase
CD630_RS06685	CD630_12000		Asp23/Gls24 family envelope stress response protein	WP_003419170.1	forward	0.26	-0.26	-1.49958	0.54376	162.475	0.632214	-2.37194	Asp23/Gls24 family envelope stress response protein
CD630_RS10075	CD630_18530		hypothetical protein	WP_003426087.1	forward	0.26	-0.26	-1.40783	0.54376	14.3019	0.593828	-2.37077	hypothetical protein
CD630_RS02640	CD630_04190		CHAP domain-containing protein	WP_011860789.1	forward	0.26	-0.26	-1.5287	0.550823	10.2447	0.64745	-2.3611	CHAP domain-containing protein
CD630_RS03010	CD630_04920		PTS sugar transporter subunit IIB	WP_003426364.1	forward	0.26	-0.26	-1.38173	0.550823	249.571	0.586143	-2.35733	PTS sugar transporter subunit IIB
CD630_RS03880	CD630_06630	tcdA	tcdA	WP_011860904.1	forward	0.26	-0.26	-1.17786	0.550823	14758.4	0.49981	-2.35661	glycosylating toxin TcdA
CD630_RS05000	CD630_08830	glgD	glgD	WP_003418641.1	forward	0.25	-0.25	-1.31461	0.559679	1105.69	0.560358	-2.34601	glucose-1-phosphate adenylyltransferase subunit GlgD
CD630_RS12545	CD630_23270		PTS sugar transporter subunit IIA	WP_011861526.1	reverse	0.25	0.25	1.51276	0.559679	153.297	0.64523	2.34452	PTS sugar transporter subunit IIA
CD630_RS04595	CD630_08010		GntP family permease	WP_003437552.1	forward	0.23	-0.23	-1.342	0.592756	17.4167	0.580023	-2.31371	GntP family permease
CD630_RS04645	CD630_08120		universal stress protein	WP_003418487.1	forward	0.23	-0.23	-1.27128	0.592756	2320.6	0.550038	-2.31125	universal stress protein
CD630_RS04995	CD630_08820		glucose-1-phosphate adenylyltransferase	WP_003418638.1	forward	0.23	-0.23	-1.27816	0.592756	1781.83	0.553102	-2.31089	glucose-1-phosphate adenylyltransferase
CD630_RS12955	CD630_24100		pyruvate, phosphate dikinase	WP_011861547.1	reverse	0.23	0.23	1.25704	0.592756	14124.9	0.543683	2.31208	pyruvate, phosphate dikinase
CD630_RS09345	CD630_17170		DUF917 domain-containing protein	WP_009896855.1	forward	0.21	-0.21	-1.03043	0.611555	6012.38	0.449939	-2.29016	DUF917 domain-containing protein
CD630_RS14645	CD630_27370		carbon-nitrogen hydrolase	WP_009903317.1	reverse	0.21	-0.21	-1.23019	0.611555	3686.78	0.536749	-2.29193	carbon-nitrogen hydrolase
CD630_RS18015	CD630_33871		hypothetical protein	WP_009265886.1	reverse	0.21	-0.21	-1.13113	0.611555	50.0198	0.493768	-2.29082	hypothetical protein
CD630_RS06295	CD630_11250		nitroreductase family protein	WP_003438030.1	forward	0.21	-0.21	-1.36533	0.61505	14358.4	0.598266	-2.28214	nitroreductase family protein
CD630_RS08970	CD630_16460		peptidase	WP_009889546.1	forward	0.21	-0.21	-0.97885	0.61505	912.672	0.428678	-2.28342	peptidase
CD630_RS04180	CD630_07190		cyclodeaminase/cyclohydrolase family protein	WP_003432265.1	forward	0.21	-0.21	-1.25636	0.620793	3140.09	0.553253	-2.27086	cyclodeaminase/cyclohydrolase family protein
CD630_RS12535	CD630_23250		PTS galactitol transporter subunit IIC	WP_011861525.1	reverse	0.21	0.21	1.45439	0.620793	2182.86	0.642964	2.26201	PTS galactitol transporter subunit IIC
CD630_RS12630	CD630_23440		aspT/YidE/YbjL antiporter duplication domain protein	WP_021369651.1	reverse	0.21	-0.21	-1.39192	0.620793	23151.2	0.614388	-2.26553	aspT/YidE/YbjL antiporter duplication domain protein
CD630_RS15270	CD630_28600		hypothetical protein	WP_003426728.1	reverse	0.21	-0.21	-1.17894	0.620793	266.286	0.521315	-2.26147	hypothetical protein
CD630_RS15485	CD630_29000		baseplate J/gp47 family protein	WP_011861040.1	reverse	0.21	-0.21	-1.45094	0.620793	8.01215	0.640696	-2.26463	baseplate J/gp47 family protein
CD630_RS15815	CD630_29600		V-type ATP synthase subunit I	WP_009898067.1	reverse	0.21	-0.21	-1.33731	0.620793	4693.37	0.589995	-2.26664	V-type ATP synthase subunit I
CD630_RS09220	CD630_16930		NifB/NifX family molybdenum-iron cluster-bindingprotein	WP_003430159.1	forward	0.2	-0.2	-1.23066	0.634397	1805.4	0.547169	-2.24914	NifB/NifX family molybdenum-iron cluster-bindingprotein
CD630_RS12095	CD630_22340		Crp/Fnr family transcriptional regulator	WP_003433829.1	reverse	0.2	0.2	1.35426	0.634397	666.372	0.602547	2.24756	Crp/Fnr family transcriptional regulator
CD630_RS01405	CD630_01760		NAD(P)/FAD-dependent oxidoreductase	WP_009895268.1	forward	0.19	-0.19	-1.36232	0.643572	5796.4	0.609076	-2.2367	NAD(P)/FAD-dependent oxidoreductase
CD630_RS19220	CD630_36160		potassium/proton antiporter	WP_003435782.1	reverse	0.19	-0.19	-1.20618	0.643572	2183.79	0.539316	-2.2365	potassium/proton antiporter
CD630_RS03140	CD630_05130		hypothetical protein	WP_003426367.1	forward	0.18	-0.18	-1.33442	0.659694	37.8268	0.602831	-2.21358	hypothetical protein
CD630_RS03775	CD630_06421		hypothetical protein		forward	0.18	0.18	0.9627	0.659694	5946.3	0.44163	2.17988	hypothetical protein
CD630_RS04210	CD630_07250		acetyl-CoA decarbonylase/synthase complex subunit delta	WP_003432254.1	forward	0.18	-0.18	-1.10993	0.659694	3808.78	0.501401	-2.21366	acetyl-CoA decarbonylase/synthase complex subunit delta
CD630_RS04235	CD630_07300		DUF4445 domain-containing protein	WP_003436926.1	forward	0.18	-0.18	-1.23217	0.659694	875.434	0.563099	-2.1882	DUF4445 domain-containing protein
CD630_RS05555	CD630_09910	leuD	leuD	WP_003437092.1	forward	0.18	-0.18	-1.39105	0.659694	16.5751	0.635421	-2.18917	3-isopropylmalate dehydratase small subunit
CD630_RS05650	CD630_10100	nagA	nagA	WP_011861065.1	forward	0.18	0.18	1.29325	0.659694	591.97	0.582135	2.22157	N-acetylglucosamine-6-phosphate deacetylase
CD630_RS05850	CD630_10460	pepT	pepT	WP_003437954.1	forward	0.18	0.18	1.02636	0.659694	1510.47	0.470297	2.18236	peptidase T
CD630_RS08470	CD630_15490	hisC	hisC	WP_009889400.1	forward	0.18	-0.18	-0.899747	0.659694	299.935	0.409256	-2.19849	histidinol-phosphate transaminase
CD630_RS09540	CD630_17511		hypothetical protein	WP_003430242.1	reverse	0.18	-0.18	-1.32712	0.659694	331.588	0.604451	-2.19557	hypothetical protein
CD630_RS11210	CD630_20640		hypothetical protein	WP_009897212.1	forward	0.18	-0.18	-1.32316	0.659694	30.1441	0.601749	-2.19885	hypothetical protein
CD630_RS14585	CD630_27260		serine hydroxymethyltransferase	WP_011861660.1	reverse	0.18	-0.18	-0.955811	0.659694	7921.74	0.433063	-2.20709	serine hydroxymethyltransferase
CD630_RS14650	CD630_27380		cytosine permease	WP_009890996.1	reverse	0.18	-0.18	-1.13491	0.659694	4804.14	0.520578	-2.1801	cytosine permease
CD630_RS15805	CD630_29580		V-type ATP synthase subunit E	WP_003422659.1	reverse	0.18	-0.18	-1.33916	0.659694	1659.14	0.606027	-2.20974	V-type ATP synthase subunit E
CD630_RS16855	CD630_31650		DNA alkylation repair protein	WP_009891568.1	forward	0.18	0.18	1.32428	0.659694	345.709	0.606832	2.18229	DNA alkylation repair protein
CD630_RS17935	CD630_33730	mgtA	mgtA	WP_011861942.1	reverse	0.18	0.18	1.06638	0.659694	34317.9	0.488085	2.18483	magnesium-translocating P-type ATPase
CD630_RS18800	CD630_35370	phnH	phnH	WP_011861994.1	reverse	0.18	-0.18	-1.39448	0.659694	7.0066	0.629809	-2.21414	phosphonate C-P lyase system protein PhnH
CD630_RS19625	CD630_00511		hypothetical protein	WP_003421202.1	forward	0.18	-0.18	-1.39794	0.659694	4.95863	0.632967	-2.20855	hypothetical protein
CD630_RS19825			hypothetical protein	WP_004454926.1	forward	0.18	-0.18	-1.24639	0.659694	125.423	0.571091	-2.18247	hypothetical protein
CD630_RS17605	CD630_33130		4Fe-4S dicluster domain-containing protein	WP_011861901.1	reverse	0.17	-0.17	-1.15071	0.681392	1469.65	0.532215	-2.16211	4Fe-4S dicluster domain-containing protein
CD630_RS17945	CD630_33750		MgtC/SapB family protein	WP_009898609.1	reverse	0.17	0.17	0.925173	0.681392	3603.19	0.427895	2.16215	MgtC/SapB family protein
CD630_RS01425			blaR1 peptidase M56 family protein	WP_021377777.1	forward	0.16	0.16	1.23586	0.686184	15.6136	0.573805	2.1538	blaR1 peptidase M56 family protein
CD630_RS05645	CD630_10090		GntR family transcriptional regulator	WP_003437044.1	forward	0.16	0.16	1.25463	0.686184	595.128	0.582932	2.15228	GntR family transcriptional regulator
CD630_RS08875	CD630_16270		M15 family metallopeptidase	WP_003436406.1	forward	0.16	0.16	0.941442	0.686184	296	0.437477	2.15198	M15 family metallopeptidase
CD630_RS03220	CD630_05300		DUF3100 domain-containing protein	WP_003439094.1	reverse	0.16	0.16	1.24397	0.690136	655.72	0.583292	2.13266	DUF3100 domain-containing protein
CD630_RS03520	CD630_05900		50S ribosome-binding GTPase	WP_011860869.1	forward	0.16	-0.16	-1.09269	0.690136	1344.11	0.512576	-2.13176	50S ribosome-binding GTPase
CD630_RS04245	CD630_07320		radical SAM protein	WP_011860937.1	forward	0.16	-0.16	-1.19869	0.690136	607.941	0.563217	-2.12829	radical SAM protein
CD630_RS08085	CD630_14740		NADH peroxidase	WP_003419930.1	forward	0.16	-0.16	-1.29225	0.690136	7454.94	0.604877	-2.13639	NADH peroxidase
CD630_RS08205	CD630_14980		RNA polymerase sigma factor RpoD/SigA	WP_009889336.1	forward	0.16	-0.16	-1.18513	0.690136	5600.78	0.554253	-2.13825	RNA polymerase sigma factor RpoD/SigA
CD630_RS09585	CD630_17590		class I SAM-dependent methyltransferase	WP_004454376.1	forward	0.16	0.16	0.886495	0.690136	344.277	0.414707	2.13764	class I SAM-dependent methyltransferase
CD630_RS15810	CD630_29590		V-type ATP synthase subunit K	WP_003422657.1	reverse	0.16	-0.16	-1.1913	0.690136	2174.95	0.559093	-2.13076	V-type ATP synthase subunit K
CD630_RS17205	CD630_32320		serine dehydratase subunit alpha family protein	WP_021359871.1	reverse	0.16	0.16	1.20873	0.690136	8079.33	0.567325	2.13057	serine dehydratase subunit alpha family protein
CD630_RS17940	CD630_33740		DUF3784 domain-containing protein	WP_009898605.1	reverse	0.16	0.16	1.01649	0.690136	1250.9	0.474574	2.14189	DUF3784 domain-containing protein
CD630_RS13980			hypothetical protein	WP_004454931.1	forward	0.16	-0.16	-1.10627	0.691532	762.067	0.521124	-2.12285	hypothetical protein
CD630_RS19210	CD630_36140		DUF488 domain-containing protein	WP_009903837.1	reverse	0.16	-0.16	-0.945348	0.691532	182.186	0.445115	-2.12383	DUF488 domain-containing protein
CD630_RS00380	CD630_00230		CtsR family transcriptional regulator	WP_003425587.1	forward	0.15	-0.15	-1.19958	0.700102	96.7495	0.572564	-2.09511	CtsR family transcriptional regulator
CD630_RS01430	CD630_01800		blaR1 peptidase M56 family protein	WP_021413455.1	forward	0.15	0.15	1.0952	0.700102	90.5992	0.524207	2.08925	blaR1 peptidase M56 family protein
CD630_RS04225	CD630_07280	cdhC	cdhC	WP_003418359.1	forward	0.15	-0.15	-1.04843	0.700102	10253.3	0.501923	-2.08882	CO dehydrogenase/CO-methylating acetyl-CoA synthase complex subunit beta
CD630_RS06265	CD630_11200		formate C-acetyltransferase/glycerol dehydratasefamily glycyl radical enzyme	WP_003438022.1	forward	0.15	-0.15	-0.754732	0.700102	854.363	0.358722	-2.10395	formate C-acetyltransferase/glycerol dehydratasefamily glycyl radical enzyme
CD630_RS07745	CD630_14041		PqqD family protein	WP_009889198.1	forward	0.15	-0.15	-0.875077	0.700102	18698.4	0.41865	-2.09024	PqqD family protein
CD630_RS08075	CD630_14720		ABC transporter ATP-binding protein	WP_011861229.1	forward	0.15	-0.15	-0.914119	0.700102	131.23	0.434398	-2.10434	ABC transporter ATP-binding protein
CD630_RS08850	CD630_16220		PepSY domain-containing protein	WP_009896772.1	forward	0.15	-0.15	-1.29326	0.700102	130.812	0.612872	-2.11016	PepSY domain-containing protein
CD630_RS10045	CD630_18470		conjugal transfer protein	WP_011861353.1	forward	0.15	-0.15	-1.20486	0.700102	45.7797	0.572662	-2.10396	conjugal transfer protein
CD630_RS10080	CD630_18540		conjugal transfer protein	WP_011861359.1	forward	0.15	-0.15	-1.36941	0.700102	8.24005	0.651474	-2.10202	conjugal transfer protein
CD630_RS12865	CD630_23920		B3/4 domain-containing protein	WP_004454689.1	reverse	0.15	-0.15	-1.15477	0.700102	21.5715	0.550259	-2.09859	B3/4 domain-containing protein
CD630_RS15900	CD630_29770	cas4	cas4	WP_009903365.1	reverse	0.15	-0.15	-1.15396	0.700102	123.603	0.54962	-2.09956	CRISPR-associated protein Cas4
CD630_RS15910	CD630_29790	cas5b	cas5b	WP_003439785.1	reverse	0.15	-0.15	-1.17088	0.700102	319.755	0.559797	-2.09162	type I-B CRISPR-associated protein Cas5
CD630_RS16570	CD630_31130		amidohydrolase	WP_011861828.1	reverse	0.15	-0.15	-1.11343	0.700102	18.5418	0.527138	-2.11222	amidohydrolase
CD630_RS13605	CD630_25360		response regulator transcription factor	WP_011861589.1	reverse	0.15	-0.15	-1.01718	0.703388	81.0689	0.487916	-2.08474	response regulator transcription factor
CD630_RS05015	CD630_08860		glycoside hydrolase family 13 protein	WP_003437164.1	forward	0.15	-0.15	-1.03995	0.708284	953.148	0.500788	-2.07662	glycoside hydrolase family 13 protein
CD630_RS14315	CD630_26770		CoA transferase subunit A	WP_011861637.1	forward	0.15	-0.15	-1.33591	0.708284	16.2835	0.643703	-2.07535	CoA transferase subunit A
CD630_RS15790	CD630_29560		V-type ATP synthase subunit A	WP_003426762.1	reverse	0.15	-0.15	-1.13578	0.708284	7453.24	0.547804	-2.07333	V-type ATP synthase subunit A
CD630_RS17420	CD630_32760		PTS system mannose/fructose/sorbose family transporter subunit IID	WP_003432375.1	reverse	0.15	0.15	1.32716	0.708284	25.4404	0.638269	2.07931	PTS system mannose/fructose/sorbose family transporter subunit IID
CD630_RS03515	CD630_05890		ATP-binding protein	WP_011860868.1	forward	0.14	-0.14	-1.18705	0.721951	303.377	0.576482	-2.05913	ATP-binding protein
CD630_RS04190	CD630_07210		methylenetetrahydrofolate reductase C-terminal domain-containing protein	WP_003436912.1	forward	0.14	-0.14	-1.11084	0.721951	2636.47	0.538933	-2.06119	methylenetetrahydrofolate reductase C-terminal domain-containing protein
CD630_RS08460	CD630_15470		ATP phosphoribosyltransferase regulatory subunit	WP_011861248.1	forward	0.14	-0.14	-1.01398	0.721951	322.789	0.491902	-2.06135	ATP phosphoribosyltransferase regulatory subunit
CD630_RS00440	CD630_00350		sugar-binding transcriptional regulator	WP_004453966.1	forward	0.14	-0.14	-1.14107	0.723951	107.766	0.555324	-2.05479	sugar-binding transcriptional regulator
CD630_RS05580	CD630_09960		DUF1015 domain-containing protein	WP_003437079.1	forward	0.14	-0.14	-1.10129	0.723951	1147.3	0.53622	-2.0538	DUF1015 domain-containing protein
CD630_RS01675	CD630_02300		flagellar protein FlgN	WP_011860682.1	forward	0.14	-0.14	-1.13084	0.731641	1064.2	0.552906	-2.04527	flagellar protein FlgN
CD630_RS10435	CD630_19250		DUF861 domain-containing protein	WP_009893336.1	forward	0.14	-0.14	-1.18675	0.731641	28.8632	0.580174	-2.04552	DUF861 domain-containing protein
CD630_RS03915	CD630_06680		response regulator transcription factor	WP_009888460.1	forward	0.14	-0.14	-1.11539	0.732327	77.469	0.547108	-2.0387	response regulator transcription factor
CD630_RS08545	CD630_15650	ilvC	ilvC	WP_071605616.1	forward	0.14	-0.14	-1.16951	0.732327	149.427	0.573546	-2.03908	ketol-acid reductoisomerase
CD630_RS09775	CD630_17960		4Fe-4S-binding domain protein	WP_003430299.1	reverse	0.14	-0.14	-1.32499	0.732327	15518.3	0.649147	-2.04113	4Fe-4S-binding domain protein
CD630_RS01650	CD630_02250		phosphoribosylformylglycinamidine synthase	WP_011860677.1	forward	0.13	0.13	0.859949	0.735687	19011	0.422629	2.03476	phosphoribosylformylglycinamidine synthase
CD630_RS12660	CD630_23510	grdB	grdB	WP_011861534.1	reverse	0.13	-0.13	-1.25658	0.738064	15632.5	0.618586	-2.03138	glycine reductase complex selenoprotein B
CD630_RS04630	CD630_08090		DUF4116 domain-containing protein	WP_003437564.1	forward	0.13	-0.13	-1.01979	0.739887	1101.42	0.502972	-2.02753	DUF4116 domain-containing protein
CD630_RS05005	CD630_08840	glgA	glgA	WP_011860977.1	forward	0.13	-0.13	-1.07623	0.739887	1267.75	0.53199	-2.02302	glycogen synthase GlgA
CD630_RS06065	CD630_10850		membrane protein	WP_011861089.1	forward	0.13	-0.13	-1.05752	0.739887	3406.54	0.522931	-2.02229	membrane protein
CD630_RS08030	CD630_14630		hypothetical protein	WP_011861223.1	forward	0.13	-0.13	-1.15803	0.739887	49.9213	0.572314	-2.02342	hypothetical protein
CD630_RS08480	CD630_15510	hisH	hisH	WP_003436678.1	forward	0.13	-0.13	-0.825489	0.745494	440.613	0.409238	-2.01714	imidazole glycerol phosphate synthase subunit HisH
CD630_RS12645	CD630_23470		aminopeptidase P family protein	WP_004454650.1	reverse	0.12	0.12	1.1346	0.757475	865.933	0.564913	2.00846	aminopeptidase P family protein
CD630_RS02020	CD630_02960		hypothetical protein	WP_003421054.1	forward	0.12	-0.12	-1.2255	0.759776	125.034	0.615218	-1.99198	hypothetical protein
CD630_RS03210	CD630_05280		amidohydrolase	WP_003439092.1	reverse	0.12	0.12	1.04798	0.759776	1568.76	0.524388	1.99849	amidohydrolase
CD630_RS04755	CD630_08340		isocitrate/isopropylmalate dehydrogenase family protein	WP_004454234.1	forward	0.12	-0.12	-0.958474	0.759776	718.525	0.480269	-1.9957	isocitrate/isopropylmalate dehydrogenase family protein
CD630_RS04855	CD630_08540		ABC transporter permease	WP_009902199.1	forward	0.12	-0.12	-0.928523	0.759776	17430.1	0.466406	-1.99081	ABC transporter permease
CD630_RS05055	CD630_08940		4Fe-4S dicluster domain-containing protein	WP_009895925.1	forward	0.12	-0.12	-0.970587	0.759776	4767.03	0.487409	-1.99132	4Fe-4S dicluster domain-containing protein
CD630_RS09620	CD630_17650		NUDIX hydrolase	WP_009889720.1	forward	0.12	-0.12	-1.03062	0.759776	821.875	0.516908	-1.99382	NUDIX hydrolase
CD630_RS12280	CD630_22720		tyrosine-protein phosphatase	WP_009890462.1	reverse	0.12	-0.12	-1.14076	0.759776	56.9535	0.570472	-1.99967	tyrosine-protein phosphatase
CD630_RS15725	CD630_29450		siphovirus Gp157 family protein	WP_011861752.1	reverse	0.12	-0.12	-1.29536	0.759776	4.86401	0.651074	-1.98957	siphovirus Gp157 family protein
CD630_RS17885	CD630_33670		hypothetical protein	WP_011861936.1	reverse	0.12	0.12	1.01081	0.759776	146.458	0.505378	2.0001	hypothetical protein
CD630_RS02570	CD630_04040		DUF1904 domain-containing protein	WP_009895429.1	forward	0.12	-0.12	-0.984684	0.760223	106.366	0.497431	-1.97954	DUF1904 domain-containing protein
CD630_RS04215	CD630_07260		acetyl-CoA decarbonylase/synthase complex subunit gamma	WP_003436924.1	forward	0.12	-0.12	-0.944952	0.760223	4567.81	0.476838	-1.9817	acetyl-CoA decarbonylase/synthase complex subunit gamma
CD630_RS12220	CD630_22590		cupin domain-containing protein	WP_003440244.1	reverse	0.12	-0.12	-1.19581	0.760223	481.651	0.603705	-1.98078	cupin domain-containing protein
CD630_RS12640	CD630_23460		hypothetical protein	WP_009903154.1	reverse	0.12	-0.12	-1.14302	0.760223	607.177	0.576473	-1.98278	hypothetical protein
CD630_RS17440	CD630_32800		sigma 54-interacting transcriptional regulator	WP_011861895.1	reverse	0.12	0.12	0.827862	0.760223	239.481	0.418449	1.97841	sigma 54-interacting transcriptional regulator
CD630_RS17610	CD630_33140		iron hydrogenase small subunit	WP_003417040.1	reverse	0.12	-0.12	-0.998183	0.760223	2199.4	0.504664	-1.97792	iron hydrogenase small subunit
CD630_RS18335	CD630_34450		PTS lactose/cellobiose transporter subunit IIA	WP_003421329.1	reverse	0.12	0.12	0.943546	0.763888	59.5922	0.477988	1.97399	PTS lactose/cellobiose transporter subunit IIA
CD630_RS04985	CD630_08800		NfeD family protein	WP_003437174.1	forward	0.12	-0.12	-0.785606	0.764813	1011.4	0.398656	-1.97063	NfeD family protein
CD630_RS14325	CD630_26790		3-hydroxybutyrate dehydrogenase	WP_012816323.1	forward	0.12	-0.12	-1.07002	0.764813	72.0315	0.543228	-1.96974	3-hydroxybutyrate dehydrogenase
CD630_RS05310	CD630_09440		PBSX family phage terminase large subunit	WP_003433530.1	forward	0.12	-0.12	-1.14213	0.765476	16.2413	0.580491	-1.96752	PBSX family phage terminase large subunit
CD630_RS03145	CD630_05140		cell wall-binding protein CwpV	WP_011860844.1	forward	0.12	-0.12	-1.20107	0.765919	13752.2	0.611275	-1.96485	cell wall-binding protein CwpV
CD630_RS14725	CD630_27520		hypothetical protein	WP_011861667.1	forward	0.12	0.12	1.28009	0.765919	2702.11	0.651918	1.96357	hypothetical protein
CD630_RS13405	CD630_24960	selD	selD	WP_077699367.1	reverse	0.11	0.11	0.714555	0.769798	2392.77	0.364648	1.95957	selenide, water dikinase SelD
CD630_RS02635	CD630_04180		ATP-binding protein	WP_042741540.1	forward	0.11	-0.11	-1.25653	0.770368	11.6187	0.648051	-1.93894	ATP-binding protein
CD630_RS03215	CD630_05290		hypothetical protein	WP_003417884.1	reverse	0.11	0.11	0.99451	0.770368	463.501	0.513604	1.93634	hypothetical protein
CD630_RS04540	CD630_07900		NUDIX hydrolase	WP_003437525.1	forward	0.11	-0.11	-1.17839	0.770368	2911.71	0.608744	-1.93577	NUDIX hydrolase
CD630_RS05010	CD630_08850		glycogen/starch/alpha-glucan phosphorylase	WP_021358984.1	forward	0.11	-0.11	-1.03036	0.770368	3833.8	0.530718	-1.94145	glycogen/starch/alpha-glucan phosphorylase
CD630_RS08405	CD630_15360		sulfide/dihydroorotate dehydrogenase-like FAD/NAD-binding protein	WP_009896496.1	forward	0.11	-0.11	-1.08177	0.770368	12540.8	0.557659	-1.93984	sulfide/dihydroorotate dehydrogenase-like FAD/NAD-binding protein
CD630_RS08485	CD630_15520	hisA	hisA	WP_003436675.1	forward	0.11	-0.11	-0.812189	0.770368	449.514	0.420536	-1.93132	1-(5-phosphoribosyl)-5-[(5- phosphoribosylamino)methylideneamino]imidazole-4- carboxamide isomerase
CD630_RS09335	CD630_17150		molybdenum cofactor sulfurase	WP_004454437.1	forward	0.11	-0.11	-1.04466	0.770368	314.273	0.541569	-1.92895	molybdenum cofactor sulfurase
CD630_RS10370	CD630_19120	eutA	eutA	WP_011861388.1	forward	0.11	-0.11	-1.15291	0.770368	38.3406	0.594764	-1.93844	ethanolamine ammonia-lyase reactivating factor EutA
CD630_RS10415	CD630_19210		TIGR02536 family ethanolamine utilization protein	WP_011861392.1	forward	0.11	-0.11	-1.25793	0.770368	9.59669	0.650546	-1.93366	TIGR02536 family ethanolamine utilization protein
CD630_RS10425	CD630_19230		BMC domain-containing protein	WP_003435395.1	forward	0.11	-0.11	-1.12538	0.770368	21.7359	0.577167	-1.94983	BMC domain-containing protein
CD630_RS13610	CD630_25370		5'-nucleotidase C-terminal domain-containing protein	WP_009903241.1	reverse	0.11	-0.11	-0.932849	0.770368	518.545	0.476832	-1.95635	5'-nucleotidase C-terminal domain-containing protein
CD630_RS13995	CD630_26120		amino acid permease	WP_003426910.1	reverse	0.11	0.11	1.16808	0.770368	70319.6	0.600253	1.94598	amino acid permease
CD630_RS15785	CD630_29550		V-type ATP synthase subunit B	WP_003422669.1	reverse	0.11	-0.11	-1.05273	0.770368	4983.62	0.545406	-1.93017	V-type ATP synthase subunit B
CD630_RS15920	CD630_29810	cas8a1	cas8a1	WP_011861771.1	reverse	0.11	-0.11	-0.973155	0.770368	469.169	0.504476	-1.92904	type I-B CRISPR-associated protein Cas8b1/Cst1
CD630_RS15930	CD630_29830		WYL domain-containing protein	WP_011861773.1	reverse	0.11	-0.11	-1.13514	0.770368	204.22	0.585756	-1.9379	WYL domain-containing protein
CD630_RS17620	CD630_33160	fdhD	fdhD	WP_021361166.1	reverse	0.11	-0.11	-0.99681	0.770368	494.24	0.513747	-1.94027	formate dehydrogenase accessory sulfurtransferase FdhD
CD630_RS19830	CD630_26871		hypothetical protein	WP_003416012.1	reverse	0.11	0.11	1.26989	0.770368	4.51438	0.650777	1.95135	hypothetical protein
CD630_RS12835	CD630_23861		hypothetical protein	WP_004454683.1	forward	0.11	-0.11	-1.13035	0.772589	61.939	0.586896	-1.92598	hypothetical protein
CD630_RS03855	CD630_06580		BlaI/MecI/CopY family transcriptional regulator	WP_003434522.1	forward	0.11	-0.11	-1.09596	0.773459	208.533	0.570203	-1.92205	BlaI/MecI/CopY family transcriptional regulator
CD630_RS11705	CD630_21600		VanZ family protein	WP_011861475.1	reverse	0.11	-0.11	-1.11009	0.773459	70.2346	0.577286	-1.92295	VanZ family protein
CD630_RS04835	CD630_08500		NifU family protein	WP_009888660.1	forward	0.11	-0.11	-0.99702	0.779093	637.764	0.520044	-1.91718	NifU family protein
CD630_RS00375	CD630_00220		elongation factor G	WP_009887791.1	forward	0.11	-0.11	-1.23818	0.780186	5294.79	0.647139	-1.91332	elongation factor G
CD630_RS10945	CD630_20140	ilvD	ilvD	WP_011861428.1	reverse	0.11	-0.11	-1.03296	0.780186	352.019	0.539922	-1.91316	dihydroxy-acid dehydratase
CD630_RS00455	CD630_00380		2-oxo acid dehydrogenase subunit E2	WP_004453963.1	forward	0.11	-0.11	-0.971046	0.78027	340.399	0.508744	-1.90871	2-oxo acid dehydrogenase subunit E2
CD630_RS03885	CD630_06640	tcdC	tcdC	WP_011860905.1	reverse	0.11	-0.11	-0.953923	0.78027	453.785	0.499342	-1.91036	glycosylating toxin anti-sigma factor TcdC
CD630_RS11720	CD630_21630		hypothetical protein	WP_009897308.1	reverse	0.11	-0.11	-1.03824	0.78027	170.29	0.544143	-1.90803	hypothetical protein
CD630_RS08710	CD630_15950	cysE	cysE	WP_009889486.1	forward	0.1	-0.1	-0.928622	0.791805	579.897	0.488764	-1.89994	serine O-acetyltransferase
CD630_RS06630	CD630_11890		amino acid permease	WP_009896109.1	forward	0.1	0.1	0.83726	0.793411	324.315	0.441274	1.89737	amino acid permease
CD630_RS01615	CD630_02180	purE	purE	WP_003425290.1	forward	0.1	0.1	0.859173	0.798394	1198.17	0.457223	1.87911	5-(carboxyamino)imidazole ribonucleotide mutase
CD630_RS02590	CD630_04090		replication initiator protein A	WP_011860781.1	forward	0.1	-0.1	-1.21996	0.798394	6.13709	0.647677	-1.88359	replication initiator protein A
CD630_RS03320	CD630_05500		hypothetical protein	WP_003425116.1	forward	0.1	0.1	0.974397	0.798394	29.7524	0.516427	1.88681	hypothetical protein
CD630_RS04825	CD630_08480		hypothetical protein	WP_009902197.1	forward	0.1	-0.1	-1.04104	0.798394	93.817	0.550277	-1.89185	hypothetical protein
CD630_RS04865	CD630_08560		ABC transporter ATP-binding protein	WP_004454207.1	forward	0.1	-0.1	-0.930263	0.798394	23858.4	0.49379	-1.88392	ABC transporter ATP-binding protein
CD630_RS06285	CD630_11240		hypothetical protein	WP_003428523.1	forward	0.1	-0.1	-1.00561	0.798394	636.487	0.534995	-1.87965	hypothetical protein
CD630_RS09810	CD630_18030		cell wall-binding protein Cwp23	WP_011861339.1	forward	0.1	-0.1	-1.01628	0.798394	561.162	0.541125	-1.87808	cell wall-binding protein Cwp23
CD630_RS10240	CD630_18830		AraC family transcriptional regulator	WP_009902813.1	reverse	0.1	0.1	0.878071	0.798394	2970.84	0.4652	1.88751	AraC family transcriptional regulator
CD630_RS15030	CD630_28120		gluconate permease	WP_004454077.1	reverse	0.1	0.1	1.18483	0.798394	56.5892	0.628359	1.8856	gluconate permease
CD630_RS19575	CD630_36800	rpmH	rpmH	WP_003420485.1	reverse	0.1	-0.1	-1.10653	0.798394	761.077	0.588636	-1.87982	50S ribosomal protein L34
CD630_RS11215	CD630_20650		BlaI/MecI/CopY family transcriptional regulator	WP_003428999.1	reverse	0.1	-0.1	-0.94127	0.800962	902.599	0.502	-1.87504	BlaI/MecI/CopY family transcriptional regulator
CD630_RS09780	CD630_17970		FAD-dependent oxidoreductase	WP_003439500.1	reverse	0.1	-0.1	-1.20832	0.801836	29769.2	0.645704	-1.87132	FAD-dependent oxidoreductase
CD630_RS11805	CD630_21790		molybdopterin-dependent oxidoreductase	WP_011861481.1	reverse	0.1	0.1	0.800636	0.801836	5386.86	0.427757	1.87171	molybdopterin-dependent oxidoreductase
CD630_RS02065	CD630_03050		amidohydrolase	WP_011860725.1	forward	0.09	0.09	0.918065	0.806862	182.889	0.491992	1.86602	amidohydrolase
CD630_RS04990	CD630_08810		SPFH/Band 7/PHB domain protein	WP_003437173.1	forward	0.09	-0.09	-0.781049	0.806862	3228.14	0.418905	-1.8645	SPFH/Band 7/PHB domain protein
CD630_RS18040	CD630_33910		YdcP family protein	WP_011861956.1	reverse	0.09	-0.09	-1.0502	0.806862	139.693	0.563498	-1.86372	YdcP family protein
CD630_RS17965	CD630_33781		hypothetical protein	WP_049914101.1	forward	0.09	-0.09	-1.18569	0.813771	7.00141	0.63804	-1.85833	hypothetical protein
CD630_RS04100	CD630_07050		8-oxo-dGTP diphosphatase	WP_003436879.1	forward	0.08	-0.08	-1.11019	0.827443	186.894	0.600848	-1.84771	8-oxo-dGTP diphosphatase
CD630_RS17930	CD630_33722		hypothetical protein	WP_021413596.1	reverse	0.08	0.08	0.844027	0.827443	2879.91	0.456539	1.84875	hypothetical protein
CD630_RS11225	CD630_20670		hypothetical protein	WP_009902980.1	reverse	0.08	-0.08	-0.992987	0.839743	217.118	0.539808	-1.83952	hypothetical protein
CD630_RS11815	CD630_21810		alpha/beta hydrolase	WP_011861483.1	reverse	0.07	0.07	0.757026	0.842019	8856.96	0.412164	1.83671	alpha/beta hydrolase
CD630_RS04795	CD630_08420		hypothetical protein	WP_004454225.1	forward	0.07	-0.07	-0.980963	0.843644	173.107	0.535725	-1.83109	hypothetical protein
CD630_RS04860	CD630_08550		ABC transporter substrate-binding protein	WP_004454209.1	forward	0.07	-0.07	-0.944464	0.843644	39645.5	0.515757	-1.83122	ABC transporter substrate-binding protein
CD630_RS18020			DUF3789 domain-containing protein		reverse	0.07	-0.07	-1.1091	0.843644	40.8464	0.605606	-1.83139	DUF3789 domain-containing protein
CD630_RS04205	CD630_07240		AAA family ATPase	WP_003418348.1	forward	0.07	-0.07	-0.833392	0.846443	2329.69	0.455897	-1.82803	AAA family ATPase
CD630_RS07885	CD630_14340		hypothetical protein	WP_003438608.1	forward	0.07	-0.07	-0.90988	0.848311	1038.99	0.498438	-1.82546	hypothetical protein
CD630_RS01640	CD630_02230	purH	purH	WP_003436063.1	forward	0.07	0.07	0.73958	0.851504	3294.72	0.406367	1.81998	bifunctional phosphoribosylaminoimidazolecarboxamide formyltransferase/IMP cyclohydrolase
CD630_RS03510	CD630_05880		hypothetical protein	WP_003429630.1	forward	0.07	-0.07	-1.04074	0.851504	884.867	0.572599	-1.81757	hypothetical protein
CD630_RS04200	CD630_07230	lpdA	lpdA	WP_003436922.1	forward	0.07	-0.07	-0.93996	0.851504	3930.9	0.518034	-1.81448	dihydrolipoyl dehydrogenase
CD630_RS04980	CD630_08790		bifunctional ADP-dependent NAD(P)H-hydrate dehydratase/NAD(P)H-hydrate epimerase	WP_009892822.1	forward	0.07	-0.07	-0.920849	0.851504	1447.18	0.51049	-1.80385	bifunctional ADP-dependent NAD(P)H-hydrate dehydratase/NAD(P)H-hydrate epimerase
CD630_RS06900	CD630_12401		hypothetical protein	WP_003419284.1	reverse	0.07	-0.07	-1.17491	0.851504	6.72111	0.647496	-1.81455	hypothetical protein
CD630_RS07920	CD630_14410		YitT family protein	WP_003429405.1	forward	0.07	0.07	0.724417	0.851504	2121.49	0.401904	1.80246	YitT family protein
CD630_RS09375	CD630_17230		1-acyl-sn-glycerol-3-phosphate acyltransferase	WP_004454428.1	reverse	0.07	0.07	0.859762	0.851504	955.366	0.477061	1.80221	1-acyl-sn-glycerol-3-phosphate acyltransferase
CD630_RS12685	CD630_23570		GrdX family protein	WP_009897539.1	reverse	0.07	-0.07	-1.17552	0.851504	870.454	0.648783	-1.81188	GrdX family protein
CD630_RS13425	CD630_25000	argH	argH	WP_009890714.1	reverse	0.07	-0.07	-0.669769	0.851504	746.784	0.370932	-1.80564	argininosuccinate lyase
CD630_RS16885	CD630_31700	eno	eno	WP_009898301.1	reverse	0.07	-0.07	-0.855089	0.851504	44238.4	0.47199	-1.81167	phosphopyruvate hydratase
CD630_RS17215	CD630_32340		methyltransferase domain-containing protein	WP_003422084.1	reverse	0.07	0.07	0.859078	0.851504	885.647	0.472347	1.81874	methyltransferase domain-containing protein
CD630_RS17500	CD630_32920		hypothetical protein	WP_003435628.1	reverse	0.07	-0.07	-1.17965	0.851504	4.87876	0.65148	-1.81073	hypothetical protein
CD630_RS18440	CD630_34660		holo-ACP synthase	WP_011861979.1	reverse	0.07	-0.07	-0.960345	0.851504	312.892	0.531577	-1.8066	holo-ACP synthase
CD630_RS19635	CD630_04080		hypothetical protein	WP_003042651.1	forward	0.07	-0.07	-0.977385	0.851504	205.203	0.540797	-1.8073	hypothetical protein
CD630_RS11545	CD630_21270		hypothetical protein	WP_003434014.1	reverse	0.07	0.07	0.863381	0.851827	30268.3	0.479516	1.80052	hypothetical protein
CD630_RS13625	CD630_25400		CoA-disulfide reductase	WP_011861590.1	reverse	0.07	-0.07	-1.02234	0.857889	530.416	0.569298	-1.79579	CoA-disulfide reductase
CD630_RS01395	CD630_01740	cooS	cooS	WP_009888019.1	forward	0.06	-0.06	-1.11343	0.869241	11776.4	0.62433	-1.7834	anaerobic carbon-monoxide dehydrogenase catalytic subunit
CD630_RS03030	CD630_04960		YdcP family protein	WP_002324559.1	forward	0.06	-0.06	-0.874279	0.869241	246.935	0.489884	-1.78466	YdcP family protein
CD630_RS04055	CD630_06960		Trk family potassium uptake protein	WP_009888508.1	forward	0.06	0.06	0.832137	0.869241	2550.26	0.46663	1.78329	Trk family potassium uptake protein
CD630_RS10390	CD630_19160		BMC domain-containing protein	WP_003435420.1	forward	0.06	-0.06	-1.09213	0.869241	34.1986	0.6129	-1.7819	BMC domain-containing protein
CD630_RS10650	CD630_19670		hypothetical protein	WP_011861406.1	reverse	0.06	-0.06	-0.906766	0.869241	125.018	0.509121	-1.78104	hypothetical protein
CD630_RS11660	CD630_21510		DUF819 family protein	WP_003430586.1	reverse	0.06	0.06	0.922997	0.869241	8246.86	0.518625	1.7797	DUF819 family protein
CD630_RS11695	CD630_21580		aminotransferase class III-fold pyridoxal phosphate-dependent enzyme	WP_003430579.1	reverse	0.06	-0.06	-1.05737	0.869241	3359.13	0.594249	-1.77933	aminotransferase class III-fold pyridoxal phosphate-dependent enzyme
CD630_RS09205	CD630_16900	trxA	trxA	WP_003430156.1	forward	0.06	-0.06	-1.04495	0.873585	446.275	0.588516	-1.77556	thioredoxin
CD630_RS08445	CD630_15431		hypothetical protein	WP_003429769.1	forward	0.06	-0.06	-1.03944	0.875215	621.447	0.586187	-1.77323	hypothetical protein
CD630_RS05880	CD630_10520		hypothetical protein	WP_003437961.1	forward	0.06	-0.06	-0.963064	0.876167	434.839	0.544169	-1.76979	hypothetical protein
CD630_RS17590	CD630_33100		phosphoglycerate dehydrogenase	WP_009891785.1	reverse	0.06	-0.06	-0.931328	0.876167	269.794	0.525973	-1.77068	phosphoglycerate dehydrogenase
CD630_RS04240	CD630_07310		radical SAM protein	WP_003436928.1	forward	0.06	-0.06	-0.889318	0.879956	864.927	0.503482	-1.76633	radical SAM protein
CD630_RS15925	CD630_29820	cas6	cas6	WP_011861772.1	reverse	0.05	-0.05	-1.01198	0.88115	80.5129	0.573604	-1.76425	CRISPR-associated endoribonuclease Cas6
CD630_RS05550	CD630_09900	leuC	leuC	WP_009895941.1	forward	0.05	-0.05	-1.142	0.882791	35.2359	0.648156	-1.76193	3-isopropylmalate dehydratase large subunit
CD630_RS13525	CD630_25200		VanZ family protein	WP_011861580.1	reverse	0.05	0.05	0.944701	0.885061	7314.23	0.536981	1.75928	VanZ family protein
CD630_RS04745	CD630_08320	nifV	nifV	WP_003418528.1	forward	0.05	-0.05	-0.991416	0.885282	394.412	0.564037	-1.75771	homocitrate synthase
CD630_RS17455	CD630_32830		glycyl-radical enzyme activating protein	WP_162835935.1	reverse	0.05	0.05	0.989187	0.887824	10637	0.563659	1.75494	glycyl-radical enzyme activating protein
CD630_RS06680	CD630_11990		SpoIIIAH-like family protein	WP_009888947.1	forward	0.05	-0.05	-1.13225	0.888716	4.26953	0.646416	-1.75158	SpoIIIAH-like family protein
CD630_RS13410	CD630_24970		competence protein ComEA	WP_009890711.1	reverse	0.05	0.05	1.13945	0.888716	4.85156	0.650277	1.75226	competence protein ComEA
CD630_RS05930	CD630_10620	acpP	acpP	WP_003418905.1	reverse	0.05	0.05	0.722993	0.892451	7970.15	0.413566	1.7482	acyl carrier protein
CD630_RS04775	CD630_08380		DNA-binding protein	WP_004453624.1	forward	0.05	-0.05	-0.745604	0.893638	1261.27	0.427516	-1.74404	DNA-binding protein
CD630_RS05460	CD630_09720		N-acetylmuramoyl-L-alanine amidase	WP_011861048.1	forward	0.05	-0.05	-1.08777	0.893638	7.23652	0.625002	-1.74043	N-acetylmuramoyl-L-alanine amidase
CD630_RS08415	CD630_15380		EAL domain-containing protein	WP_003436710.1	forward	0.05	-0.05	-0.780125	0.893638	1940.35	0.448096	-1.74098	EAL domain-containing protein
CD630_RS12805	CD630_23810	iorA	iorA	WP_003430808.1	reverse	0.05	0.05	1.11918	0.893638	4903.67	0.642165	1.74282	indolepyruvate ferredoxin oxidoreductase subunitalpha
CD630_RS13970			hypothetical protein		forward	0.05	-0.05	-0.830255	0.893638	905.703	0.475719	-1.74526	hypothetical protein
CD630_RS02180	CD630_03260	cbiQ	cbiQ	WP_003434199.1	forward	0.05	-0.05	-0.859936	0.894424	23247.7	0.496564	-1.73177	cobalt ECF transporter T component CbiQ
CD630_RS06035	CD630_10790		LysR family transcriptional regulator	WP_003438004.1	reverse	0.05	0.05	0.782516	0.894424	4680.62	0.451179	1.73438	LysR family transcriptional regulator
CD630_RS06180	CD630_11042		transposon-transfer assisting family protein	WP_011861106.1	reverse	0.05	0.05	0.979974	0.894424	23.7642	0.565901	1.73171	transposon-transfer assisting family protein
CD630_RS13950	CD630_26020		histidine kinase	WP_004454923.1	reverse	0.05	-0.05	-0.738127	0.894424	662.308	0.426225	-1.73178	histidine kinase
CD630_RS15385	CD630_28830		PTS sugar transporter subunit IIC	WP_003439696.1	reverse	0.05	0.05	0.891433	0.894424	294.775	0.51402	1.73424	PTS sugar transporter subunit IIC
CD630_RS17160	CD630_32230		4-hydroxy-tetrahydrodipicolinate synthase	WP_003438799.1	forward	0.05	0.05	0.774503	0.894424	2280.98	0.447288	1.73155	4-hydroxy-tetrahydrodipicolinate synthase
CD630_RS02395	CD630_03700		helix-turn-helix transcriptional regulator	WP_003063668.1	reverse	0.05	0.05	0.844945	0.896083	93.9723	0.490186	1.72372	helix-turn-helix transcriptional regulator
CD630_RS05465	CD630_09730		hypothetical protein	WP_011861049.1	forward	0.05	-0.05	-1.12492	0.896083	3.74824	0.650592	-1.72906	hypothetical protein
CD630_RS05570	CD630_09940		alanine--glyoxylate aminotransferase family protein	WP_009888750.1	forward	0.05	-0.05	-0.766312	0.896083	4368.96	0.444263	-1.72491	alanine--glyoxylate aminotransferase family protein
CD630_RS05870	CD630_10500		ABC transporter ATP-binding protein	WP_009896018.1	forward	0.05	-0.05	-0.6801	0.896083	565.7	0.393779	-1.72711	ABC transporter ATP-binding protein
CD630_RS06070	CD630_10860		amidohydrolase	WP_011861090.1	forward	0.05	-0.05	-0.925279	0.896083	5115.22	0.536568	-1.72444	amidohydrolase
CD630_RS19195	CD630_36100		VOC family protein	WP_009892190.1	reverse	0.05	-0.05	-1.12276	0.896723	37.3193	0.652009	-1.72201	VOC family protein
CD630_RS02990	CD630_04880	sugE	sugE	WP_003417824.1	forward	0.05	0.05	0.922862	0.897941	31.4855	0.53657	1.71993	quaternary ammonium compound efflux SMR transporter SugE
CD630_RS03735	CD630_06340		nuclear transport factor 2 family protein	WP_011860888.1	forward	0.05	-0.05	-0.727007	0.897941	102.325	0.423645	-1.71608	nuclear transport factor 2 family protein
CD630_RS14320	CD630_26780		3-oxoacid CoA-transferase subunit B	WP_009897858.1	forward	0.05	-0.05	-1.11856	0.897941	21.6751	0.651955	-1.7157	3-oxoacid CoA-transferase subunit B
CD630_RS15330	CD630_28720		UxaA family hydrolase	WP_009898047.1	forward	0.05	-0.05	-0.98386	0.897941	263.838	0.573846	-1.7145	UxaA family hydrolase
CD630_RS15700	CD630_29400		hypothetical protein	WP_011861747.1	reverse	0.05	-0.05	-1.11274	0.897941	5.3655	0.648551	-1.71573	hypothetical protein
CD630_RS04625	CD630_08070		hypothetical protein	WP_003437561.1	reverse	0.04	-0.04	-0.959811	0.907887	7544.19	0.563764	-1.7025	hypothetical protein
CD630_RS08605	CD630_15760		SGNH/GDSL hydrolase family protein	WP_003436558.1	forward	0.04	-0.04	-0.970782	0.907887	460.203	0.568952	-1.70626	SGNH/GDSL hydrolase family protein
CD630_RS13505	CD630_25160		asparaginase	WP_003431031.1	forward	0.04	0.04	0.825722	0.907887	6607.44	0.484773	1.70332	asparaginase
CD630_RS13880	CD630_25880	gmk	gmk	WP_003431170.1	reverse	0.04	-0.04	-0.99676	0.907887	301.251	0.585291	-1.70302	guanylate kinase
CD630_RS18050	CD630_33920		SrtB-anchored collagen-binding adhesin	WP_011861958.1	reverse	0.04	-0.04	-0.830274	0.907887	501.642	0.487075	-1.70461	SrtB-anchored collagen-binding adhesin
CD630_RS03425	CD630_05720		putative sporulation protein YtxC	WP_003417993.1	forward	0.04	-0.04	-0.87821	0.909031	101.816	0.517878	-1.69578	putative sporulation protein YtxC
CD630_RS04605	CD630_08030		acyl-CoA dehydrogenase family protein	WP_003437554.1	forward	0.04	-0.04	-0.906508	0.909031	38.5757	0.533414	-1.69945	acyl-CoA dehydrogenase family protein
CD630_RS05560	CD630_09920	leuB	leuB	WP_011861060.1	forward	0.04	-0.04	-0.942492	0.909031	54.7252	0.555993	-1.69515	3-isopropylmalate dehydrogenase
CD630_RS09065	CD630_16630		amidohydrolase family protein	WP_009896806.1	reverse	0.04	0.04	0.74967	0.909031	2439.57	0.443281	1.69118	amidohydrolase family protein
CD630_RS10950	CD630_20141		hypothetical protein	WP_003435203.1	reverse	0.04	0.04	1.10516	0.909031	5.27298	0.651681	1.69586	hypothetical protein
CD630_RS13400	CD630_24950		L-seryl-tRNA(Sec) selenium transferase	WP_009903217.1	reverse	0.04	0.04	0.638139	0.909031	2102.64	0.377041	1.69249	L-seryl-tRNA(Sec) selenium transferase
CD630_RS13990	CD630_26110		5'-methylthioadenosine/adenosylhomocysteine nucleosidase	WP_003416187.1	reverse	0.04	0.04	0.755733	0.909031	1523.35	0.446827	1.69133	5'-methylthioadenosine/adenosylhomocysteine nucleosidase
CD630_RS15025	CD630_28110		hypothetical protein	WP_011861696.1	reverse	0.04	0.04	0.777289	0.909031	126.341	0.459505	1.69158	hypothetical protein
CD630_RS08465	CD630_15480		ATP phosphoribosyltransferase	WP_003436683.1	forward	0.04	-0.04	-0.617781	0.912287	871.815	0.365951	-1.68816	ATP phosphoribosyltransferase
CD630_RS14285	CD630_26710		ABC transporter ATP-binding protein	WP_011861634.1	reverse	0.04	0.04	0.776527	0.913153	6319.99	0.461553	1.68242	ABC transporter ATP-binding protein
CD630_RS14455	CD630_27050		amidohydrolase	WP_004455014.1	forward	0.04	0.04	0.897511	0.913153	11901.5	0.532912	1.68416	amidohydrolase
CD630_RS17125	CD630_32170		excinuclease ABC subunit UvrA	WP_011861883.1	reverse	0.04	0.04	0.73599	0.913153	52.4493	0.437379	1.68273	excinuclease ABC subunit UvrA
CD630_RS18340	CD630_34460	ypdE	ypdE	WP_009891992.1	reverse	0.04	0.04	0.846048	0.913153	50.1752	0.502628	1.68325	aminopeptidase
CD630_RS04020	CD630_06900		metallophosphoesterase	WP_011860918.1	forward	0.04	-0.04	-0.801602	0.914231	68.8219	0.47699	-1.68054	metallophosphoesterase
CD630_RS15905	CD630_29780		CRISPR-associated helicase/endonuclease Cas3	WP_011861769.1	reverse	0.04	-0.04	-0.857391	0.916969	1428.35	0.51102	-1.6778	CRISPR-associated helicase/endonuclease Cas3
CD630_RS10310	CD630_18970		hypothetical protein	WP_011861382.1	reverse	0.04	-0.04	-0.915616	0.91725	950.262	0.546197	-1.67635	hypothetical protein
CD630_RS04000	CD630_06860	rpmI	rpmI	WP_003429729.1	forward	0.04	-0.04	-0.914773	0.9176	313.881	0.547029	-1.67226	50S ribosomal protein L35
CD630_RS04785	CD630_08400		fumarylacetoacetate hydrolase family protein	WP_011860969.1	forward	0.04	-0.04	-0.949535	0.9176	2336.47	0.5675	-1.67319	fumarylacetoacetate hydrolase family protein
CD630_RS19470	CD630_36610		MazG-like family protein	WP_003420530.1	reverse	0.04	-0.04	-0.895272	0.9176	1038.17	0.53456	-1.67478	MazG-like family protein
CD630_RS02595	CD630_04100		ATP-binding protein	WP_011860782.1	forward	0.03	-0.03	-1.05481	0.922653	3.56203	0.632428	-1.66787	ATP-binding protein
CD630_RS17615	CD630_33150		4Fe-4S dicluster domain-containing protein	WP_011861903.1	reverse	0.03	-0.03	-0.855908	0.922653	713.003	0.513434	-1.66703	4Fe-4S dicluster domain-containing protein
CD630_RS04275	CD630_07380		DUF4300 family protein	WP_011860938.1	reverse	0.03	0.03	0.982371	0.930054	306.827	0.591454	1.66094	DUF4300 family protein
CD630_RS05885	CD630_10530		YbaK/EbsC family protein	WP_003437963.1	forward	0.03	-0.03	-0.800654	0.930054	2817.73	0.482148	-1.6606	YbaK/EbsC family protein
CD630_RS01930	CD630_02791		hypothetical protein	WP_003435950.1	forward	0.03	0.03	0.973024	0.936968	37.29	0.588748	1.6527	hypothetical protein
CD630_RS07260	CD630_13100	rbfA	rbfA	WP_003428234.1	forward	0.03	-0.03	-0.898586	0.936968	590.965	0.544719	-1.64963	30S ribosome-binding factor RbfA
CD630_RS08180	CD630_14930		DNA-3-methyladenine glycosylase	WP_032506586.1	forward	0.03	-0.03	-0.961109	0.936968	63.5923	0.583182	-1.64804	DNA-3-methyladenine glycosylase
CD630_RS11495	CD630_21180		threonine synthase	WP_003434031.1	forward	0.03	-0.03	-0.787656	0.936968	911.233	0.475918	-1.65502	threonine synthase
CD630_RS12655	CD630_23490		ketoacyl-ACP synthase III family protein	WP_009897537.1	reverse	0.03	-0.03	-1.01246	0.936968	7228.3	0.612774	-1.65225	ketoacyl-ACP synthase III family protein
CD630_RS16305	CD630_30600		6-phospho-alpha-glucosidase	WP_011861799.1	reverse	0.03	0.03	0.893444	0.936968	56.7841	0.542063	1.64823	6-phospho-alpha-glucosidase
CD630_RS18065	CD630_33950	pfkA	pfkA	WP_003429132.1	reverse	0.03	-0.03	-0.923498	0.936968	4735.84	0.559585	-1.65033	6-phosphofructokinase
CD630_RS07840	CD630_14230		hypothetical protein	WP_011861209.1	forward	0.03	-0.03	-0.796162	0.940455	69.0217	0.484372	-1.6437	hypothetical protein
CD630_RS18875	CD630_35511		DUF378 domain-containing protein	WP_003427633.1	reverse	0.03	0.03	1.05689	0.940455	8.20959	0.642553	1.64483	DUF378 domain-containing protein
CD630_RS09725	CD630_17860		BtrH N-terminal domain-containing protein	WP_011861334.1	forward	0.02	-0.02	-0.814826	0.944115	34.4441	0.497443	-1.63803	BtrH N-terminal domain-containing protein
CD630_RS12530	CD630_23240		galactitol-1-phosphate 5-dehydrogenase	WP_004454628.1	reverse	0.02	0.02	1.05835	0.944115	887.356	0.645459	1.63968	galactitol-1-phosphate 5-dehydrogenase
CD630_RS16205	CD630_30390		ATP-binding protein	WP_011861790.1	reverse	0.02	-0.02	-0.857019	0.944115	144.587	0.523206	-1.63802	ATP-binding protein
CD630_RS05225	CD630_09270	dcm	dcm	WP_011861009.1	forward	0.02	-0.02	-1.06269	0.947913	5.38361	0.650043	-1.6348	DNA cytosine methyltransferase
CD630_RS13550	CD630_25250	recX	recX	WP_004454825.1	forward	0.02	-0.02	-0.647757	0.950089	135.121	0.396807	-1.63242	recombination regulator RecX
CD630_RS04610	CD630_08040		electron transfer flavoprotein subunit beta/FixAfamily protein	WP_003437555.1	forward	0.02	-0.02	-1.06199	0.953673	12.6597	0.651973	-1.62888	electron transfer flavoprotein subunit beta/FixAfamily protein
CD630_RS13190	CD630_24540		hypothetical protein	WP_011861559.1	reverse	0.02	-0.02	-0.766622	0.953673	353.001	0.470878	-1.62807	hypothetical protein
CD630_RS02995	CD630_04890		phosphoribosylaminoimidazolesuccinocarboxamide synthase	WP_003426355.1	reverse	0.02	0.02	0.857117	0.957837	4480.56	0.528535	1.62169	phosphoribosylaminoimidazolesuccinocarboxamide synthase
CD630_RS05615	CD630_10030		fumarate hydratase	WP_003437062.1	forward	0.02	0.02	0.698002	0.957837	528.455	0.430386	1.62181	fumarate hydratase
CD630_RS10105	CD630_18580		DUF4366 domain-containing protein	WP_021361872.1	forward	0.02	-0.02	-1.02149	0.957837	11.2794	0.630665	-1.61969	DUF4366 domain-containing protein
CD630_RS12675	CD630_23550		thiol reductase thioredoxin	WP_003416870.1	reverse	0.02	-0.02	-0.998283	0.957837	1165.13	0.614903	-1.62348	thiol reductase thioredoxin
CD630_RS19375	CD630_36460		GntR family transcriptional regulator	WP_003435717.1	reverse	0.02	-0.02	-0.729216	0.957837	76.5832	0.449923	-1.62076	GntR family transcriptional regulator
CD630_RS18210	CD630_34210	hemC	hemC	WP_011861963.1	reverse	0.02	-0.02	-0.823438	0.95884	1204.82	0.508943	-1.61794	hydroxymethylbilane synthase
CD630_RS10400	CD630_19180	eutM	eutM	WP_003423991.1	forward	0.02	-0.02	-1.05239	0.962503	12.6333	0.651944	-1.61423	ethanolamine utilization microcompartment protein EutM
CD630_RS13975			hypothetical protein	WP_032509828.1	forward	0.02	-0.02	-0.863667	0.962503	321.425	0.535246	-1.61359	hypothetical protein
CD630_RS15320	CD630_28700		2-keto-3-deoxygluconate permease	WP_003439631.1	forward	0.02	-0.02	-0.981128	0.965005	117.036	0.609713	-1.60916	2-keto-3-deoxygluconate permease
CD630_RS15590	CD630_29210		phage portal protein	WP_011861027.1	reverse	0.02	-0.02	-0.973461	0.965005	21.3353	0.604644	-1.60997	phage portal protein
CD630_RS17625	CD630_33170		formate dehydrogenase H subunit alpha, selenocysteine-containing	WP_011861905.1	reverse	0.02	-0.02	-0.780589	0.965005	4405.51	0.485257	-1.60861	formate dehydrogenase H subunit alpha, selenocysteine-containing
CD630_RS16100	CD630_30170		glucose uptake protein	WP_009891331.1	forward	0.01	0.01	0.751286	0.96909	282.045	0.468003	1.6053	glucose uptake protein
CD630_RS17890	CD630_33680	rsgA	rsgA	WP_009898525.1	reverse	0.01	0.01	0.806572	0.970413	122.481	0.503039	1.6034	ribosome small subunit-dependent GTPase A
CD630_RS13515	CD630_25180		cell wall-binding protein Cwp29	WP_011861578.1	reverse	0.01	-0.01	-0.924847	0.973339	1670.18	0.577781	-1.60069	cell wall-binding protein Cwp29
CD630_RS01200	CD630_01370	celB	celB	WP_009901597.1	forward	0.01	0.01	0.769968	0.973654	157.182	0.483899	1.59117	PTS cellobiose transporter subunit IIC
CD630_RS07380	CD630_13340		adenylosuccinate lyase	WP_003438353.1	forward	0.01	0.01	0.708175	0.973654	8449.92	0.444449	1.59338	adenylosuccinate lyase
CD630_RS10805	CD630_19941		winged helix-turn-helix transcriptional regulator	WP_009889969.1	reverse	0.01	-0.01	-0.839705	0.973654	46.8676	0.526509	-1.59485	winged helix-turn-helix transcriptional regulator
CD630_RS10895	CD630_20070	erm(B)	erm(B)	WP_011861426.1	reverse	0.01	0.01	0.745515	0.973654	58.5174	0.466904	1.59672	23S rRNA (adenine(2058)-N(6))-methyltransferase Erm(B)
CD630_RS10915	CD630_20100	erm(B)	erm(B)	WP_011861426.1	reverse	0.01	0.01	0.705323	0.973654	68.8222	0.443377	1.5908	23S rRNA (adenine(2058)-N(6))-methyltransferase Erm(B)
CD630_RS16310	CD630_30610		PTS transporter subunit EIIC	WP_011861800.1	reverse	0.01	0.01	0.865657	0.973654	38.154	0.54319	1.59365	PTS transporter subunit EIIC
CD630_RS16515	CD630_31020		M20 family metallopeptidase	WP_011861823.1	reverse	0.01	-0.01	-0.94582	0.973654	53.496	0.594504	-1.59094	M20 family metallopeptidase
CD630_RS17470	CD630_32860		Na/Pi cotransporter family protein	WP_009898459.1	reverse	0.01	0.01	0.841626	0.973654	9713.16	0.527633	1.5951	Na/Pi cotransporter family protein
CD630_RS05575	CD630_09950		D-3-phosphoglycerate dehydrogenase	WP_003437082.1	forward	0.01	-0.01	-0.763606	0.977066	2526.73	0.48122	-1.58681	D-3-phosphoglycerate dehydrogenase
CD630_RS10115	CD630_18591		AbrB/MazE/SpoVT family DNA-binding domain-containing protein	WP_003426115.1	forward	0.01	-0.01	-0.810252	0.977066	96.2863	0.510953	-1.58577	AbrB/MazE/SpoVT family DNA-binding domain-containing protein
CD630_RS16210	CD630_30400		hypothetical protein	WP_011861791.1	reverse	0.01	-0.01	-0.964011	0.977066	35.9606	0.608497	-1.58425	hypothetical protein
CD630_RS16725	CD630_31450	cbpA	cbpA	WP_011861847.1	reverse	0.01	0.01	0.599721	0.977066	10847.7	0.378481	1.58455	collagen-binding adhesin CbpA
CD630_RS17360	CD630_32640		hypothetical protein	WP_021362072.1	reverse	0.01	0.01	0.801912	0.97917	42.4223	0.506903	1.58198	hypothetical protein
CD630_RS07370	CD630_13320		undecaprenyl-diphosphate phosphatase	WP_021361830.1	reverse	0.01	0.01	0.797531	0.980382	8336.53	0.506033	1.57605	undecaprenyl-diphosphate phosphatase
CD630_RS07875	CD630_14320		ribonuclease H family protein	WP_009889235.1	forward	0.01	-0.01	-0.864991	0.980382	155.089	0.54867	-1.57652	ribonuclease H family protein
CD630_RS09365	CD630_17210		DUF1697 domain-containing protein	WP_011861314.1	reverse	0.01	-0.01	-0.746838	0.980382	215.883	0.47406	-1.57541	DUF1697 domain-containing protein
CD630_RS12785	CD630_23770		NUDIX domain-containing protein	WP_004454674.1	reverse	0.01	-0.01	-0.747204	0.980382	754.272	0.473406	-1.57836	NUDIX domain-containing protein
CD630_RS13985	CD630_26100	trpS	trpS	WP_004454934.1	reverse	0.01	0.01	0.689164	0.980382	4043.83	0.436241	1.57978	tryptophan--tRNA ligase
CD630_RS08965	CD630_16450		DUF819 domain-containing protein	WP_009889545.1	forward	0	0	-0.575643	0.992164	1615.83	0.367061	-1.56825	DUF819 domain-containing protein
CD630_RS04555	CD630_07930		sulfite exporter TauE/SafE family protein	WP_003437532.1	reverse	0	0	-1.0194	0.99732	4.70235	0.651594	-1.56447	sulfite exporter TauE/SafE family protein
CD630_RS00005	CD630_00010	dnaA	dnaA	WP_162835941.1	forward	0	0	0.314012	0.998935	12321.8	0.469086	0.669413	chromosomal replication initiator protein DnaA
CD630_RS00010	CD630_00020		DNA polymerase III subunit beta	WP_003420481.1	forward	0	0	0.0764133	0.998935	6307.49	0.491049	0.155612	DNA polymerase III subunit beta
CD630_RS00015	CD630_00030	yaaA	yaaA	WP_003420479.1	forward	0	0	-0.439039	0.998935	117.504	0.458209	-0.958164	S4 domain-containing protein YaaA
CD630_RS00020	CD630_00040	recF	recF	WP_003429303.1	forward	0	0	0.240831	0.998935	1319.33	0.458948	0.524746	DNA replication/repair protein RecF
CD630_RS00025	CD630_00050	gyrB	gyrB	WP_003434229.1	forward	0	0	0.21984	0.998935	6624.46	0.430554	0.510598	DNA topoisomerase (ATP-hydrolyzing) subunit B
CD630_RS00030	CD630_00060	gyrA	gyrA	WP_003429305.1	forward	0	0	0.282337	0.998935	11654.9	0.438844	0.643366	DNA gyrase subunit A
CD630_RS00035	CD630_00070		YtxH domain-containing protein	WP_003420471.1	forward	0	0	-0.793607	0.998935	105.757	0.595698	-1.33223	YtxH domain-containing protein
CD630_RS00040	CD630_00080		hypothetical protein	WP_003420469.1	forward	0	0	-0.689253	0.998935	254.122	0.568539	-1.21232	hypothetical protein
CD630_RS00045	CD630_00090		STAS domain-containing protein	WP_003429306.1	forward	0	0	-0.272438	0.998935	561.526	0.499374	-0.54556	STAS domain-containing protein
CD630_RS00050	CD630_00100		ATP-binding protein	WP_003429308.1	forward	0	0	-0.497324	0.998935	304.668	0.502051	-0.990585	ATP-binding protein
CD630_RS00055	CD630_00110		SigB/SigF/SigG family RNA polymerase sigma factor	WP_003420464.1	forward	0	0	-0.552422	0.998935	1342.59	0.487463	-1.13326	SigB/SigF/SigG family RNA polymerase sigma factor
CD630_RS00080	CD630_00120		transcription repressor NadR	WP_003435561.1	forward	0	0	0.128401	0.998935	1273.97	0.4821	0.266337	transcription repressor NadR
CD630_RS00085	CD630_00130		mechanosensitive ion channel	WP_011860622.1	forward	0	0	0.32906	0.998935	1390.44	0.405878	0.810736	mechanosensitive ion channel
CD630_RS00090	CD630_00140	serS	serS	WP_003435562.1	forward	0	0	0.0867575	0.998935	5762.79	0.357168	0.242904	serine--tRNA ligase
CD630_RS00095	CD630_00150		nucleoside deaminase	WP_003421624.1	forward	0	0	-0.18621	0.998935	1133.31	0.399073	-0.466607	nucleoside deaminase
CD630_RS00110	CD630_00160	dnaX	dnaX	WP_003421622.1	forward	0	0	0.424136	0.998935	2177.98	0.455053	0.93206	DNA polymerase III subunit gamma/tau
CD630_RS00115	CD630_00170		YbaB/EbfC family nucleoid-associated protein	WP_009887752.1	forward	0	0	-0.156814	0.998935	983.077	0.475218	-0.329983	YbaB/EbfC family nucleoid-associated protein
CD630_RS00120	CD630_00180	recR	recR	WP_003421618.1	forward	0	0	-0.122016	0.998935	1907.91	0.455234	-0.268029	recombination protein RecR
CD630_RS00125	CD630_00181		hypothetical protein	WP_003421616.1	forward	0	0	-0.740761	0.998935	92.5313	0.545648	-1.35758	hypothetical protein
CD630_RS00130	CD630_00190		glycosyl transferase	WP_003426064.1	reverse	0	0	0.194379	0.998935	2981.17	0.427896	0.454268	glycosyl transferase
CD630_RS00365	CD630_00200		hypothetical protein	WP_009895151.1	forward	0	0	0.25705	0.998935	307.082	0.488543	0.526156	hypothetical protein
CD630_RS00370	CD630_00210		pyruvate carboxylase	WP_003425597.1	forward	0	0	-0.238882	0.998935	3897.86	0.371536	-0.642958	pyruvate carboxylase
CD630_RS00385	CD630_00240		UvrB/UvrC motif-containing protein	WP_003421255.1	forward	0	0	-0.574014	0.998935	235.575	0.484768	-1.1841	UvrB/UvrC motif-containing protein
CD630_RS00390	CD630_00250		protein arginine kinase	WP_004453979.1	forward	0	0	-0.515019	0.998935	909.775	0.487312	-1.05686	protein arginine kinase
CD630_RS00395	CD630_00260		AAA family ATPase	WP_162835945.1	forward	0	0	-0.397634	0.998935	3859.15	0.455491	-0.87298	AAA family ATPase
CD630_RS00400	CD630_00270	radA	radA	WP_004453976.1	forward	0	0	0.0715867	0.998935	6225.81	0.358196	0.199854	DNA repair protein RadA
CD630_RS00405	CD630_00280	disA	disA	WP_004453975.1	forward	0	0	-0.205676	0.998935	1956.5	0.356902	-0.576281	DNA integrity scanning protein DisA
CD630_RS00410	CD630_00290		PIN/TRAM domain-containing protein	WP_011860623.1	forward	0	0	0.0754867	0.998935	2922.64	0.364583	0.20705	PIN/TRAM domain-containing protein
CD630_RS00415	CD630_00300		hypothetical protein	WP_011860624.1	forward	0	0	0.392473	0.998935	4762.42	0.510243	0.769188	hypothetical protein
CD630_RS00420	CD630_00310		helix-turn-helix domain-containing protein	WP_004453971.1	reverse	0	0	-0.298177	0.998935	109.426	0.54341	-0.548714	helix-turn-helix domain-containing protein
CD630_RS00425	CD630_00320		cellulase family glycosylhydrolase	WP_009901552.1	forward	0	0	0.79445	0.998935	16.177	0.606396	1.31012	cellulase family glycosylhydrolase
CD630_RS00430	CD630_00330		glycoside hydrolase family 43 protein	WP_004453968.1	forward	0	0	0.540708	0.998935	20.7193	0.620419	0.871522	glycoside hydrolase family 43 protein
CD630_RS00435	CD630_00340		MFS transporter	WP_011860625.1	forward	0	0	0.180931	0.998935	74.5907	0.469945	0.385005	MFS transporter
CD630_RS00465	CD630_00400		sigma 54-interacting transcriptional regulator	WP_011860627.1	forward	0	0	-0.153086	0.998935	166.158	0.513311	-0.298231	sigma 54-interacting transcriptional regulator
CD630_RS00470	CD630_00410		PTS sugar transporter subunit IIA	WP_009892531.1	forward	0	0	-0.354854	0.998935	23.0463	0.606585	-0.585004	PTS sugar transporter subunit IIA
CD630_RS00475	CD630_00420		PTS sugar transporter subunit IIB	WP_004453958.1	forward	0	0	-0.456822	0.998935	36.1513	0.619618	-0.737264	PTS sugar transporter subunit IIB
CD630_RS00480	CD630_00430		PTS galactitol transporter subunit IIC	WP_003425524.1	forward	0	0	-0.502411	0.998935	89.7527	0.520681	-0.964911	PTS galactitol transporter subunit IIC
CD630_RS00485	CD630_00440		hypothetical protein	WP_011860628.1	forward	0	0	-0.342138	0.998935	6.29649	0.64684	-0.528938	hypothetical protein
CD630_RS00490	CD630_00450		class II aldolase/adducin family protein	WP_004453954.1	forward	0	0	-0.1791	0.998935	27.9167	0.551106	-0.324982	class II aldolase/adducin family protein
CD630_RS00495	CD630_00460		lipoate--protein ligase	WP_004453953.1	forward	0	0	0.219711	0.998935	486.546	0.444222	0.494597	lipoate--protein ligase
CD630_RS00500	CD630_00470	ispD	ispD	WP_011860629.1	forward	0	0	0.128248	0.998935	591.126	0.45908	0.27936	2-C-methyl-D-erythritol 4-phosphate cytidylyltransferase
CD630_RS00505	CD630_00480		2-C-methyl-D-erythritol 2,4-cyclodiphosphate synthase	WP_003425513.1	forward	0	0	-0.00734044	0.998935	821.832	0.445817	-0.0164652	2-C-methyl-D-erythritol 2,4-cyclodiphosphate synthase
CD630_RS00520	CD630_00510		glutamate--tRNA ligase	WP_003435581.1	forward	0	0	0.155113	0.998935	4611.01	0.346102	0.44817	glutamate--tRNA ligase
CD630_RS00525	CD630_00520		cysteine--tRNA ligase	WP_009895184.1	forward	0	0	-0.202345	0.998935	6696.83	0.390874	-0.517675	cysteine--tRNA ligase
CD630_RS00530	CD630_00530		RNase3 domain protein	WP_003435577.1	forward	0	0	-0.483286	0.998935	519.09	0.445008	-1.08602	RNase3 domain protein
CD630_RS00535	CD630_00540		FAD-dependent thymidylate synthase	WP_003421197.1	forward	0	0	-0.0613621	0.998935	1663.09	0.4136	-0.148361	FAD-dependent thymidylate synthase
CD630_RS00540	CD630_00550	rlmB	rlmB	WP_009887855.1	forward	0	0	-0.248168	0.998935	1477.69	0.465104	-0.533575	23S rRNA (guanosine(2251)-2'-O)-methyltransferase RlmB
CD630_RS00545	CD630_00560		NYN domain-containing protein	WP_003421194.1	forward	0	0	-0.278282	0.998935	2590.76	0.385375	-0.722108	NYN domain-containing protein
CD630_RS00550	CD630_00570	sigH	sigH	WP_009892548.1	forward	0	0	-0.484603	0.998935	1852.94	0.476355	-1.01732	RNA polymerase sporulation sigma factor SigH
CD630_RS00555	CD630_00580	tuf	tuf	WP_009887863.1	forward	0	0	-0.158689	0.998935	39606.9	0.528903	-0.300033	elongation factor Tu
CD630_RS00560	CD630_00581	rpmG	rpmG	WP_003421192.1	forward	0	0	0.373043	0.998935	2340.61	0.473754	0.78742	50S ribosomal protein L33
CD630_RS00565	CD630_00590	secE	secE	WP_003429494.1	forward	0	0	0.501658	0.998935	15302.4	0.47604	1.05382	preprotein translocase subunit SecE
CD630_RS00570	CD630_00600	nusG	nusG	WP_003421190.1	forward	0	0	0.56394	0.998935	27758.7	0.449177	1.2555	transcription termination/antitermination factorNusG
CD630_RS00575	CD630_00610	rplK	rplK	WP_003421189.1	forward	0	0	0.737188	0.998935	31147.7	0.493138	1.49489	50S ribosomal protein L11
CD630_RS00580	CD630_00620	rplA	rplA	WP_003421188.1	forward	0	0	0.612298	0.998935	86421.6	0.538617	1.1368	50S ribosomal protein L1
CD630_RS00585	CD630_00630		50S ribosomal protein L10	WP_003421187.1	forward	0	0	0.118886	0.998935	18910	0.428093	0.27771	50S ribosomal protein L10
CD630_RS00590	CD630_00640	rplL	rplL	WP_003421186.1	forward	0	0	0.400671	0.998935	12320.6	0.461834	0.867565	50S ribosomal protein L7/L12
CD630_RS00595	CD630_00650		SDR family oxidoreductase	WP_011860631.1	forward	0	0	0.120362	0.998935	2464.81	0.497672	0.241851	SDR family oxidoreductase
CD630_RS00600	CD630_00660	rpoB	rpoB	WP_003436174.1	forward	0	0	0.387905	0.998935	62631.4	0.50724	0.764736	DNA-directed RNA polymerase subunit beta
CD630_RS00605	CD630_00670	rpoC	rpoC	WP_003429485.1	forward	0	0	0.284763	0.998935	62485	0.512196	0.555966	DNA-directed RNA polymerase subunit beta'
CD630_RS00610	CD630_00680	rpsL	rpsL	WP_011860632.1	forward	0	0	0.133189	0.998935	4416.61	0.496365	0.268329	30S ribosomal protein S12
CD630_RS00615	CD630_00690	rpsG	rpsG	WP_003421180.1	forward	0	0	-0.262681	0.998935	8842.52	0.537	-0.489163	30S ribosomal protein S7
CD630_RS00620	CD630_00700	fusA	fusA	WP_003436178.1	forward	0	0	0.413049	0.998935	186477	0.496732	0.831533	elongation factor G
CD630_RS00625	CD630_00710	tuf	tuf	WP_009887863.1	forward	0	0	-0.187053	0.998935	40130.3	0.53301	-0.350936	elongation factor Tu
CD630_RS00630	CD630_00720	rpsJ	rpsJ	WP_011860633.1	forward	0	0	0.217053	0.998935	16068.4	0.492097	0.441077	30S ribosomal protein S10
CD630_RS00635	CD630_00730	rplC	rplC	WP_003421173.1	forward	0	0	0.298691	0.998935	42205.4	0.519725	0.57471	50S ribosomal protein L3
CD630_RS00640	CD630_00740	rplD	rplD	WP_009887887.1	forward	0	0	0.165487	0.998935	19349.3	0.507372	0.326165	50S ribosomal protein L4
CD630_RS00645	CD630_00750	rplW	rplW	WP_003435681.1	forward	0	0	-0.0783728	0.998935	12021.5	0.509366	-0.153863	50S ribosomal protein L23
CD630_RS00650	CD630_00760	rplB	rplB	WP_003421168.1	forward	0	0	0.40435	0.998935	90386.1	0.520145	0.77738	50S ribosomal protein L2
CD630_RS00655	CD630_00770	rpsS	rpsS	WP_003421166.1	forward	0	0	0.279203	0.998935	31809.4	0.512759	0.544512	30S ribosomal protein S19
CD630_RS00660	CD630_00780	rplV	rplV	WP_009887891.1	forward	0	0	0.0596717	0.998935	24558.4	0.49714	0.12003	50S ribosomal protein L22
CD630_RS00665	CD630_00790	rpsC	rpsC	WP_003421163.1	forward	0	0	-0.0395479	0.998935	21016.2	0.529324	-0.0747139	30S ribosomal protein S3
CD630_RS00670	CD630_00800	rplP	rplP	WP_003421160.1	forward	0	0	-0.174371	0.998935	10228.6	0.561598	-0.310492	50S ribosomal protein L16
CD630_RS00675	CD630_00801	rpmC	rpmC	WP_003421158.1	forward	0	0	-0.226462	0.998935	5586.63	0.529137	-0.427983	50S ribosomal protein L29
CD630_RS00680	CD630_00810	rpsQ	rpsQ	WP_003421156.1	forward	0	0	0.0528488	0.998935	36085.3	0.500652	0.10556	30S ribosomal protein S17
CD630_RS00685	CD630_00820	rplN	rplN	WP_003421155.1	forward	0	0	-0.196	0.998935	13708.6	0.529376	-0.370246	50S ribosomal protein L14
CD630_RS00690	CD630_00830	rplX	rplX	WP_003427723.1	forward	0	0	-0.0957866	0.998935	19719.3	0.511132	-0.187401	50S ribosomal protein L24
CD630_RS00695	CD630_00840	rplE	rplE	WP_003435673.1	forward	0	0	-0.110615	0.998935	15023.1	0.508386	-0.21758	50S ribosomal protein L5
CD630_RS00700	CD630_00841		type Z 30S ribosomal protein S14	WP_003421149.1	forward	0	0	-0.315033	0.998935	4322.56	0.54084	-0.582489	type Z 30S ribosomal protein S14
CD630_RS00705	CD630_00850	rpsH	rpsH	WP_003421148.1	forward	0	0	-0.334226	0.998935	14753.8	0.532719	-0.627398	30S ribosomal protein S8
CD630_RS00710	CD630_00860	rplF	rplF	WP_003435668.1	forward	0	0	0.227592	0.998935	36578.4	0.51125	0.445169	50S ribosomal protein L6
CD630_RS00715	CD630_00870	rplR	rplR	WP_003421141.1	forward	0	0	-0.251075	0.998935	27243.2	0.52124	-0.481688	50S ribosomal protein L18
CD630_RS00720	CD630_00880	rpsE	rpsE	WP_003421138.1	forward	0	0	0.186196	0.998935	29660.3	0.536597	0.346993	30S ribosomal protein S5
CD630_RS00725	CD630_00881	rpmD	rpmD	WP_003421137.1	forward	0	0	-0.0981657	0.998935	21288.7	0.54793	-0.179157	50S ribosomal protein L30
CD630_RS00730	CD630_00890	rplO	rplO	WP_003421135.1	forward	0	0	0.194876	0.998935	33229.7	0.514827	0.378527	50S ribosomal protein L15
CD630_RS00735	CD630_00900	secY	secY	WP_003427725.1	forward	0	0	0.25354	0.998935	92850.5	0.523528	0.484292	preprotein translocase subunit SecY
CD630_RS00740	CD630_00910		adenylate kinase	WP_011860634.1	forward	0	0	0.071121	0.998935	40494.8	0.504939	0.140851	adenylate kinase
CD630_RS00745	CD630_00920	map	map	WP_003421130.1	forward	0	0	0.0625355	0.998935	55292.4	0.51494	0.121442	type I methionyl aminopeptidase
CD630_RS00750	CD630_00930		KOW domain-containing protein	WP_009895197.1	forward	0	0	-0.100886	0.998935	12824.8	0.502407	-0.200805	KOW domain-containing protein
CD630_RS00755	CD630_00940	infA	infA	WP_003421127.1	forward	0	0	-0.382332	0.998935	6024.88	0.516716	-0.739928	translation initiation factor IF-1
CD630_RS00760	CD630_00941	rpmJ	rpmJ	WP_002509257.1	forward	0	0	-0.587896	0.998935	636.914	0.537788	-1.09317	50S ribosomal protein L36
CD630_RS00765	CD630_00950	rpsM	rpsM	WP_003421125.1	forward	0	0	-0.292116	0.998935	9221.3	0.527335	-0.553948	30S ribosomal protein S13
CD630_RS00770	CD630_00960	rpsK	rpsK	WP_003421122.1	forward	0	0	-0.158984	0.998935	31011.4	0.516063	-0.308071	30S ribosomal protein S11
CD630_RS00775	CD630_00970	rpsD	rpsD	WP_003421121.1	forward	0	0	0.271399	0.998935	113996	0.511563	0.530529	30S ribosomal protein S4
CD630_RS00780	CD630_00980		DNA-directed RNA polymerase subunit alpha	WP_003427733.1	forward	0	0	0.0667093	0.998935	25112.4	0.500664	0.133242	DNA-directed RNA polymerase subunit alpha
CD630_RS00785	CD630_00990	rplQ	rplQ	WP_003421117.1	forward	0	0	0.176169	0.998935	5650.56	0.50501	0.348842	50S ribosomal protein L17
CD630_RS00790	CD630_01000		energy-coupling factor transporter ATPase	WP_003435660.1	forward	0	0	0.0372118	0.998935	1981.88	0.370819	0.10035	energy-coupling factor transporter ATPase
CD630_RS00800	CD630_01020		energy-coupling factor transporter transmembraneprotein EcfT	WP_011860635.1	forward	0	0	0.0915596	0.998935	2131.09	0.405581	0.22575	energy-coupling factor transporter transmembraneprotein EcfT
CD630_RS00805	CD630_01030	truA	truA	WP_003435654.1	forward	0	0	0.261837	0.998935	3654.41	0.447519	0.585085	tRNA pseudouridine(38-40) synthase TruA
CD630_RS00810	CD630_01040	rplM	rplM	WP_003421107.1	forward	0	0	-0.00779557	0.998935	21227.6	0.405526	-0.0192234	50S ribosomal protein L13
CD630_RS00815	CD630_01050	rpsI	rpsI	WP_003421105.1	forward	0	0	-0.34197	0.998935	3315.5	0.505557	-0.676423	30S ribosomal protein S9
CD630_RS00820	CD630_01060	cwlD	cwlD	WP_021413454.1	forward	0	0	0.402042	0.998935	267	0.454125	0.88531	N-acetylmuramoyl-L-alanine amidase CwlD
CD630_RS00955	CD630_01070		pyridoxal phosphate-dependent aminotransferase	WP_009892490.1	reverse	0	0	0.30898	0.998935	11198	0.462053	0.668711	pyridoxal phosphate-dependent aminotransferase
CD630_RS00960	CD630_01080		anaerobic ribonucleoside triphosphate reductase	WP_003436320.1	forward	0	0	0.343501	0.998935	6235.46	0.437379	0.785362	anaerobic ribonucleoside triphosphate reductase
CD630_RS00965	CD630_01090	nrdG	nrdG	WP_003432598.1	forward	0	0	0.139347	0.998935	2078.21	0.42443	0.328317	anaerobic ribonucleoside-triphosphate reductase activating protein
CD630_RS01065	CD630_01100		TIGR00159 family protein	WP_009900804.1	forward	0	0	0.248517	0.998935	912.519	0.399554	0.621986	TIGR00159 family protein
CD630_RS01070	CD630_01110		hypothetical protein	WP_003432439.1	forward	0	0	0.126529	0.998935	1399.18	0.361238	0.350264	hypothetical protein
CD630_RS01075	CD630_01120	ptb	ptb	WP_003420701.1	forward	0	0	0.566026	0.998935	21345.1	0.637385	0.888044	phosphate butyryltransferase
CD630_RS01085	CD630_01140		hypothetical protein	WP_003420704.1	forward	0	0	0.374613	0.998935	21549.2	0.630576	0.594081	hypothetical protein
CD630_RS01090	CD630_01150		4Fe-4S binding protein	WP_003420706.1	forward	0	0	0.0600163	0.998935	27996.7	0.63004	0.0952579	4Fe-4S binding protein
CD630_RS01095	CD630_01160		3-methyl-2-oxobutanoate dehydrogenase subunit VorB	WP_003432442.1	forward	0	0	0.46234	0.998935	104800	0.617488	0.748743	3-methyl-2-oxobutanoate dehydrogenase subunit VorB
CD630_RS01100	CD630_01170		MFS transporter	WP_003420710.1	forward	0	0	0.428995	0.998935	153017	0.621008	0.690804	MFS transporter
CD630_RS01105	CD630_01180		2-oxoacid:acceptor oxidoreductase family protein	WP_003420711.1	forward	0	0	0.751845	0.998935	82521.7	0.60582	1.24104	2-oxoacid:acceptor oxidoreductase family protein
CD630_RS01110	CD630_01190		phosphoglucosamine mutase	WP_011860638.1	forward	0	0	0.2795	0.998935	17594.9	0.41558	0.672555	phosphoglucosamine mutase
CD630_RS01115	CD630_01200	glmS	glmS	WP_003432446.1	forward	0	0	0.151456	0.998935	40290.6	0.484636	0.312515	glutamine--fructose-6-phosphate transaminase (isomerizing)
CD630_RS01120	CD630_01210		thiosulfate sulfurtransferase	WP_011860639.1	forward	0	0	0.160258	0.998935	769.984	0.482251	0.332312	thiosulfate sulfurtransferase
CD630_RS01125	CD630_01220		YwmB family TATA-box binding protein	WP_003432450.1	forward	0	0	0.0656272	0.998935	117.888	0.470323	0.139536	YwmB family TATA-box binding protein
CD630_RS01130	CD630_01230	murA	murA	WP_003420721.1	forward	0	0	0.244889	0.998935	5344.08	0.459154	0.533347	UDP-N-acetylglucosamine 1-carboxyvinyltransferase
CD630_RS01135	CD630_01240	spoIID	spoIID	WP_003432452.1	forward	0	0	0.396308	0.998935	2767.36	0.425963	0.930383	stage II sporulation protein D
CD630_RS01140	CD630_01250		M23 family metallopeptidase	WP_003432453.1	forward	0	0	-0.215303	0.998935	231.169	0.509716	-0.422397	M23 family metallopeptidase
CD630_RS01150	CD630_01270		rod shape-determining protein	WP_003420729.1	forward	0	0	-0.317553	0.998935	2054.98	0.512948	-0.619074	rod shape-determining protein
CD630_RS01155	CD630_01280	fabZ	fabZ	WP_003420731.1	forward	0	0	-0.292998	0.998935	1675.69	0.515651	-0.568209	3-hydroxyacyl-ACP dehydratase FabZ
CD630_RS01160	CD630_01290	yyaC	yyaC	WP_009887970.1	reverse	0	0	0.543051	0.998935	133.753	0.464153	1.16998	spore protease YyaC
CD630_RS01165	CD630_01300		methionine adenosyltransferase	WP_003432462.1	forward	0	0	0.0917756	0.998935	8488.83	0.437894	0.209584	methionine adenosyltransferase
CD630_RS01170	CD630_01310		membrane protein	WP_003425444.1	forward	0	0	-0.561945	0.998935	34.3359	0.555672	-1.01129	membrane protein
CD630_RS01175	CD630_01320		ATP-dependent RecD-like DNA helicase	WP_003434402.1	forward	0	0	0.210928	0.998935	608.998	0.385697	0.546875	ATP-dependent RecD-like DNA helicase
CD630_RS01180	CD630_01330		ComF family protein	WP_011860641.1	forward	0	0	0.156101	0.998935	243.946	0.449321	0.347415	ComF family protein
CD630_RS01185	CD630_01340		transcription antiterminator	WP_021361733.1	forward	0	0	-0.0150018	0.998935	249.753	0.480432	-0.0312256	transcription antiterminator
CD630_RS01190	CD630_01350		PTS lactose/cellobiose transporter subunit IIA	WP_003420747.1	forward	0	0	-0.226855	0.998935	5.33251	0.63522	-0.357128	PTS lactose/cellobiose transporter subunit IIA
CD630_RS01195	CD630_01360		PTS sugar transporter subunit IIB	WP_003425440.1	forward	0	0	0.532493	0.998935	45.7081	0.573404	0.928651	PTS sugar transporter subunit IIB
CD630_RS01205	CD630_01380		glycine/betaine/sarcosine/D-proline family reductase selenoprotein B	WP_011860643.1	forward	0	0	0.502974	0.998935	20.54	0.623428	0.806788	glycine/betaine/sarcosine/D-proline family reductase selenoprotein B
CD630_RS01210	CD630_01390		N(4)-(beta-N-acetylglucosaminyl)-L-asparaginase	WP_009895213.1	forward	0	0	-0.131538	0.998935	65.8712	0.607372	-0.21657	N(4)-(beta-N-acetylglucosaminyl)-L-asparaginase
CD630_RS01215	CD630_01400		Sapep family Mn(2+)-dependent dipeptidase	WP_011860644.1	forward	0	0	0.263296	0.998935	54.773	0.449995	0.58511	Sapep family Mn(2+)-dependent dipeptidase
CD630_RS01220	CD630_01410		copper homeostasis protein CutC	WP_011860645.1	forward	0	0	-0.294127	0.998935	96.6938	0.465595	-0.631723	copper homeostasis protein CutC
CD630_RS01225	CD630_01420	raiA	raiA	WP_003434417.1	forward	0	0	-0.908337	0.998935	8174.58	0.61202	-1.48416	ribosome-associated translation inhibitor RaiA
CD630_RS01230	CD630_01430	secA	secA	WP_009895216.1	forward	0	0	0.144024	0.998935	12495	0.389471	0.369794	preprotein translocase subunit SecA
CD630_RS01235	CD630_01440		peptide chain release factor 2	WP_009892572.1	forward	0	0	0.226373	0.998935	4934.01	0.378837	0.597548	peptide chain release factor 2
CD630_RS01240	CD630_01450		RNA-binding transcriptional accessory protein	WP_009895217.1	forward	0	0	0.41097	0.998935	1619.44	0.462589	0.888412	RNA-binding transcriptional accessory protein
CD630_RS01245	CD630_01460		amidohydrolase	WP_011860647.1	forward	0	0	0.425895	0.998935	1782.16	0.454577	0.936904	amidohydrolase
CD630_RS01255	CD630_01480		DUF4116 domain-containing protein	WP_009895219.1	forward	0	0	0.161613	0.998935	80.8846	0.537324	0.300774	DUF4116 domain-containing protein
CD630_RS01260	CD630_01490	tsaE	tsaE	WP_003434423.1	forward	0	0	-0.160142	0.998935	644.241	0.391182	-0.409381	tRNA (adenosine(37)-N6)-threonylcarbamoyltransferase complex ATPase subunit type 1 TsaE
CD630_RS01265	CD630_01500	tsaB	tsaB	WP_011860649.1	forward	0	0	0.195592	0.998935	1848.79	0.411856	0.474904	tRNA (adenosine(37)-N6)-threonylcarbamoyltransferase complex dimerization subunit type 1 TsaB
CD630_RS01270	CD630_01510	rimI	rimI	WP_003434429.1	forward	0	0	-0.162854	0.998935	155.069	0.453016	-0.359489	ribosomal protein S18-alanine N-acetyltransferase
CD630_RS01275	CD630_01520	tsaD	tsaD	WP_011860650.1	forward	0	0	0.307313	0.998935	1628.91	0.369036	0.832747	tRNA (adenosine(37)-N6)-threonylcarbamoyltransferase complex transferase subunit TsaD
CD630_RS01280	CD630_01530	hpdB	hpdB	WP_009901609.1	forward	0	0	0.460631	0.998935	2024.27	0.453049	1.01674	4-hydroxyphenylacetate decarboxylase large subunit
CD630_RS01285	CD630_01540	hpdC	hpdC	WP_003425410.1	forward	0	0	0.190426	0.998935	95.9547	0.532056	0.357907	4-hydroxyphenylacetate decarboxylase small subunit
CD630_RS01290	CD630_01550	hpdA	hpdA	WP_011860651.1	forward	0	0	0.5333	0.998935	750.277	0.459452	1.16073	4-hydroxyphenylacetate decarboxylase activase
CD630_RS01295	CD630_01560		CPBP family intramembrane metalloprotease	WP_009895228.1	forward	0	0	0.0112992	0.998935	2174.32	0.472918	0.0238926	CPBP family intramembrane metalloprotease
CD630_RS01300	CD630_01570		CPBP family intramembrane metalloprotease		reverse	0	0	-0.670354	0.998935	771.618	0.540623	-1.23997	CPBP family intramembrane metalloprotease
CD630_RS01305	CD630_01590		VOC family protein	WP_011860652.1	forward	0	0	-0.696245	0.998935	115.523	0.550206	-1.26543	VOC family protein
CD630_RS01310	CD630_01600		response regulator transcription factor	WP_011860653.1	forward	0	0	-0.237795	0.998935	9.30842	0.635883	-0.37396	response regulator transcription factor
CD630_RS01315	CD630_01610		ABC transporter ATP-binding protein	WP_009888006.1	forward	0	0	0.355345	0.998935	394.113	0.442749	0.802589	ABC transporter ATP-binding protein
CD630_RS01320	CD630_01620	ccpM	ccpM	WP_011860654.1	forward	0	0	0.306971	0.998935	506.168	0.439536	0.698398	Cys-rich peptide radical SAM maturase CcpM
CD630_RS01325	CD630_01630		TIGR04066 family peptide maturation system protein	WP_009888008.1	forward	0	0	0.407264	0.998935	246.485	0.480344	0.847859	TIGR04066 family peptide maturation system protein
CD630_RS01330	CD630_01631		peptide maturation system acyl carrier-related protein	WP_009888009.1	forward	0	0	0.210709	0.998935	42.5306	0.558636	0.377184	peptide maturation system acyl carrier-related protein
CD630_RS01340	CD630_01640		hypothetical protein	WP_009888011.1	forward	0	0	-0.404474	0.998935	30.5415	0.526316	-0.7685	hypothetical protein
CD630_RS01345	CD630_01650		amino acid permease	WP_011860655.1	reverse	0	0	-0.171648	0.998935	1101.87	0.575593	-0.298211	amino acid permease
CD630_RS01350	CD630_01660		amidohydrolase	WP_011860656.1	reverse	0	0	-0.0628927	0.998935	1767.34	0.587184	-0.107109	amidohydrolase
CD630_RS01355	CD630_01670		sigma 54-interacting transcriptional regulator	WP_003434469.1	reverse	0	0	-0.216395	0.998935	272.481	0.471061	-0.459378	sigma 54-interacting transcriptional regulator
CD630_RS01360	CD630_01680		cyclic nucleotide-binding domain-containing protein	WP_003434477.1	forward	0	0	-0.174749	0.998935	61.6965	0.496875	-0.351695	cyclic nucleotide-binding domain-containing protein
CD630_RS01365	CD630_01690		MATE family efflux transporter	WP_003425390.1	reverse	0	0	0.335284	0.998935	2974.45	0.479464	0.69929	MATE family efflux transporter
CD630_RS01370	CD630_01700		ABC-F family ATP-binding cassette domain-containing protein	WP_003434478.1	reverse	0	0	0.275165	0.998935	2069.49	0.40499	0.679436	ABC-F family ATP-binding cassette domain-containing protein
CD630_RS01375	CD630_01710		redox-sensing transcriptional repressor Rex	WP_009888015.1	forward	0	0	-0.178567	0.998935	10805.6	0.444229	-0.401971	redox-sensing transcriptional repressor Rex
CD630_RS01380	CD630_01720		TraR/DksA C4-type zinc finger protein	WP_009901683.1	forward	0	0	-0.249332	0.998935	609.034	0.440062	-0.566584	TraR/DksA C4-type zinc finger protein
CD630_RS01385	CD630_01721		4Fe-4S binding protein	WP_009888017.1	reverse	0	0	-0.233209	0.998935	3729.97	0.563302	-0.414003	4Fe-4S binding protein
CD630_RS01390	CD630_01730		CapA family protein	WP_009895264.1	forward	0	0	-0.413973	0.998935	582.695	0.391378	-1.05773	CapA family protein
CD630_RS01410	CD630_01770		class I SAM-dependent methyltransferase	WP_003434490.1	reverse	0	0	0.367177	0.998935	13212.8	0.474109	0.774457	class I SAM-dependent methyltransferase
CD630_RS01415	CD630_01780		ATPase	WP_009888021.1	forward	0	0	0.224599	0.998935	94.4547	0.469223	0.478661	ATPase
CD630_RS01420	CD630_01790		NAD-specific glutamate dehydrogenase	WP_003420866.1	forward	0	0	0.11619	0.998935	322542	0.629739	0.184506	NAD-specific glutamate dehydrogenase
CD630_RS01435	CD630_01810		peptidase M56	WP_003434500.1	forward	0	0	-0.22651	0.998935	815.556	0.471348	-0.480559	peptidase M56
CD630_RS01440	CD630_01830		C40 family peptidase	WP_003434503.1	forward	0	0	-0.283879	0.998935	5186.71	0.392414	-0.723417	C40 family peptidase
CD630_RS01445	CD630_01840	pyrB	pyrB	WP_003434504.1	forward	0	0	0.0537083	0.998935	1097.82	0.443192	0.121185	aspartate carbamoyltransferase
CD630_RS01450	CD630_01850		dihydroorotate dehydrogenase electron transfer subunit	WP_003434506.1	forward	0	0	-0.257915	0.998935	166.422	0.485009	-0.531774	dihydroorotate dehydrogenase electron transfer subunit
CD630_RS01455	CD630_01860		dihydroorotate dehydrogenase	WP_011860662.1	forward	0	0	-0.245961	0.998935	247.557	0.570608	-0.43105	dihydroorotate dehydrogenase
CD630_RS01460	CD630_01870		orotate phosphoribosyltransferase	WP_003420885.1	forward	0	0	0.0569184	0.998935	456.161	0.426997	0.133299	orotate phosphoribosyltransferase
CD630_RS01465	CD630_01880		2-dehydropantoate 2-reductase	WP_011860663.1	forward	0	0	-0.089553	0.998935	852.183	0.439153	-0.203922	2-dehydropantoate 2-reductase
CD630_RS01470	CD630_01890		LysR family transcriptional regulator	WP_003435002.1	reverse	0	0	0.342778	0.998935	1030.76	0.450752	0.760457	LysR family transcriptional regulator
CD630_RS01475	CD630_01900		putative sulfate exporter family transporter	WP_003435004.1	forward	0	0	0.0125849	0.998935	236.806	0.395529	0.031818	putative sulfate exporter family transporter
CD630_RS01480	CD630_01910		DNA glycosylase	WP_003435007.1	forward	0	0	-0.549225	0.998935	183.343	0.433276	-1.26761	DNA glycosylase
CD630_RS01485	CD630_01920	cls	cls	WP_003435010.1	forward	0	0	-0.307984	0.998935	965.338	0.446189	-0.690254	cardiolipin synthase
CD630_RS01490	CD630_01930		co-chaperone GroES	WP_003420907.1	forward	0	0	-0.483072	0.998935	35.5908	0.512671	-0.942265	co-chaperone GroES
CD630_RS01495	CD630_01940	groL	groL	WP_003435012.1	forward	0	0	0.148652	0.998935	4304.36	0.45114	0.329504	chaperonin GroEL
CD630_RS01500	CD630_01950	larB	larB	WP_003435015.1	forward	0	0	-0.201381	0.998935	159.773	0.470076	-0.428401	nickel pincer cofactor biosynthesis protein LarB
CD630_RS01505		larC	larC	WP_003435017.1	forward	0	0	0.228248	0.998935	558.246	0.434	0.525917	nickel pincer cofactor biosynthesis protein LarC
CD630_RS01510			DUF111 family protein	WP_016729228.1	forward	0	0	-0.1297	0.998935	173.797	0.454313	-0.285486	DUF111 family protein
CD630_RS01515	CD630_01980	guaA	guaA	WP_003425341.1	forward	0	0	0.0183151	0.998935	23700.1	0.35219	0.0520034	glutamine-hydrolyzing GMP synthase
CD630_RS01520	CD630_01990		metallophosphoesterase	WP_021413459.1	forward	0	0	0.0286299	0.998935	1163.89	0.401188	0.0713627	metallophosphoesterase
CD630_RS01525	CD630_02000		LysR family transcriptional regulator		reverse	0	0	-0.130215	0.998935	40.6919	0.577778	-0.225372	LysR family transcriptional regulator
CD630_RS01530	CD630_02010		chromate transporter	WP_011860666.1	forward	0	0	0.343596	0.998935	77.6449	0.544983	0.630471	chromate transporter
CD630_RS01535	CD630_02020		alpha/beta hydrolase	WP_021404377.1	reverse	0	0	-0.113495	0.998935	448.488	0.418821	-0.270987	alpha/beta hydrolase
CD630_RS01540	CD630_02030	uvrA	uvrA	WP_011860668.1	reverse	0	0	0.0465226	0.998935	341.919	0.387969	0.119913	excinuclease ABC subunit UvrA
CD630_RS01545	CD630_02040		GGDEF domain-containing protein	WP_011860669.1	forward	0	0	0.18106	0.998935	2131.74	0.468886	0.38615	GGDEF domain-containing protein
CD630_RS01550	CD630_02050		PTS sugar transporter subunit IIA	WP_011860670.1	forward	0	0	-0.701294	0.998935	2412.77	0.652047	-1.07553	PTS sugar transporter subunit IIA
CD630_RS01555	CD630_02060		PTS sugar transporter subunit IIA	WP_003435038.1	forward	0	0	-0.580411	0.998935	134.429	0.651264	-0.891207	PTS sugar transporter subunit IIA
CD630_RS01560	CD630_02070		PTS fructose transporter subunit EIIC	WP_009895303.1	forward	0	0	-0.479408	0.998935	4559.3	0.615756	-0.778568	PTS fructose transporter subunit EIIC
CD630_RS01565	CD630_02080		PTS fructose-like transporter subunit IIB	WP_003435043.1	forward	0	0	-0.251803	0.998935	1701.83	0.65203	-0.386183	PTS fructose-like transporter subunit IIB
CD630_RS01570	CD630_02090		class II D-tagatose-bisphosphate aldolase, non-catalytic subunit	WP_011860671.1	forward	0	0	-0.442535	0.998935	8501.21	0.603049	-0.733829	class II D-tagatose-bisphosphate aldolase, non-catalytic subunit
CD630_RS01575	CD630_02100		HAD family hydrolase	WP_011860672.1	forward	0	0	-0.156235	0.998935	573.815	0.448877	-0.348057	HAD family hydrolase
CD630_RS01580	CD630_02110		CTP--phosphocholine cytidylyltransferase	WP_011860673.1	forward	0	0	0.429892	0.998935	2270.42	0.396446	1.08436	CTP--phosphocholine cytidylyltransferase
CD630_RS01585	CD630_02120		sulfatase-like hydrolase/transferase	WP_011860674.1	forward	0	0	0.289866	0.998935	7037.11	0.41338	0.701209	sulfatase-like hydrolase/transferase
CD630_RS01590	CD630_02130		spore coat protein	WP_003425293.1	reverse	0	0	0.136233	0.998935	17.0148	0.554456	0.245706	spore coat protein
CD630_RS01595	CD630_02140		hypothetical protein	WP_011860675.1	reverse	0	0	0.155251	0.998935	28.1275	0.605606	0.256357	hypothetical protein
CD630_RS01600	CD630_02150	tnpA	tnpA	WP_003435056.1	forward	0	0	0.126152	0.998935	101.005	0.474345	0.26595	IS200/IS605 family transposase
CD630_RS01605	CD630_02160	tnpB	tnpB	WP_003435058.1	forward	0	0	0.191026	0.998935	383.828	0.372067	0.513418	IS200/IS605 family element transposase accessoryprotein TnpB
CD630_RS01610	CD630_02170		nitroreductase family protein	WP_011860676.1	reverse	0	0	0.202306	0.998935	70.0286	0.484163	0.417846	nitroreductase family protein
CD630_RS01620	CD630_02190		phosphoribosylaminoimidazolesuccinocarboxamide synthase	WP_003420966.1	forward	0	0	0.543159	0.998935	952.073	0.430589	1.26143	phosphoribosylaminoimidazolesuccinocarboxamide synthase
CD630_RS01625	CD630_02200	purF	purF	WP_003425288.1	forward	0	0	0.332211	0.998935	2145.06	0.466393	0.712297	amidophosphoribosyltransferase
CD630_RS01630	CD630_02210		phosphoribosylformylglycinamidine cyclo-ligase	WP_009895312.1	forward	0	0	0.5477	0.998935	2191.81	0.461714	1.18623	phosphoribosylformylglycinamidine cyclo-ligase
CD630_RS01635	CD630_02220		phosphoribosylglycinamide formyltransferase	WP_003436064.1	forward	0	0	0.436758	0.998935	1130.96	0.436343	1.00095	phosphoribosylglycinamide formyltransferase
CD630_RS01645	CD630_02240	purD	purD	WP_003436062.1	forward	0	0	0.61651	0.998935	2394.5	0.444134	1.38812	phosphoribosylamine--glycine ligase
CD630_RS01655	CD630_02260		transglycosylase SLT domain-containing protein	WP_011860678.1	forward	0	0	0.185522	0.998935	5223.55	0.426554	0.434931	transglycosylase SLT domain-containing protein
CD630_RS01660	CD630_02270		YaaR family protein	WP_011860679.1	forward	0	0	-0.110165	0.998935	1243.53	0.447754	-0.246038	YaaR family protein
CD630_RS01680	CD630_02310	flgK	flgK	WP_011860683.1	forward	0	0	-0.0902883	0.998935	15918.9	0.35465	-0.254584	flagellar hook-associated protein FlgK
CD630_RS01685	CD630_02320	flgL	flgL	WP_011860684.1	forward	0	0	-0.263471	0.998935	14867.9	0.45037	-0.58501	flagellar hook-associated protein FlgL
CD630_RS01695	CD630_02340	csrA	csrA	WP_003425267.1	forward	0	0	-0.513969	0.998935	2460.91	0.526236	-0.976689	carbon storage regulator CsrA
CD630_RS01700	CD630_02350	fliS	fliS	WP_011860686.1	forward	0	0	-0.661373	0.998935	1185.58	0.509689	-1.2976	flagellar export chaperone FliS
CD630_RS01705	CD630_02360	fliS	fliS	WP_016729241.1	forward	0	0	-0.506977	0.998935	1011.43	0.485042	-1.04522	flagellar export chaperone FliS
CD630_RS01710	CD630_02370	fliD	fliD	WP_011860688.1	forward	0	0	-0.0929856	0.998935	26752.9	0.361194	-0.257439	flagellar filament capping protein FliD
CD630_RS01715	CD630_02380		flagellar protein FliT	WP_011860689.1	forward	0	0	-0.462007	0.998935	3610.02	0.426073	-1.08434	flagellar protein FliT
CD630_RS01720	CD630_02390	fliC	fliC	WP_011860690.1	forward	0	0	0.264311	0.998935	350149	0.40746	0.648679	flagellin FliC
CD630_RS01725	CD630_02400		glycosyltransferase	WP_011860691.1	forward	0	0	0.0736505	0.998935	9393.13	0.48339	0.152363	glycosyltransferase
CD630_RS01730	CD630_02410		HAD-IB family phosphatase	WP_003425253.1	forward	0	0	-0.14267	0.998935	3146.72	0.504486	-0.282803	HAD-IB family phosphatase
CD630_RS01735	CD630_02420		NTP transferase domain-containing protein	WP_011860693.1	forward	0	0	0.199987	0.998935	20152.9	0.493255	0.405443	NTP transferase domain-containing protein
CD630_RS01740	CD630_02430		class I SAM-dependent methyltransferase	WP_011860694.1	forward	0	0	0.031277	0.998935	14396.6	0.418467	0.0747419	class I SAM-dependent methyltransferase
CD630_RS01745	CD630_02440		CDP-glycerol--glycerophosphate glycerophosphotransferase	WP_016729245.1	forward	0	0	0.127021	0.998935	17475.8	0.534205	0.237776	CDP-glycerol--glycerophosphate glycerophosphotransferase
CD630_RS01750	CD630_02450	flgB	flgB	WP_011860696.1	forward	0	0	-0.611561	0.998935	851.437	0.449752	-1.35977	flagellar basal body rod protein FlgB
CD630_RS01755	CD630_02460	flgC	flgC	WP_003425244.1	forward	0	0	-0.143584	0.998935	3577.35	0.42326	-0.339233	flagellar basal body rod protein FlgC
CD630_RS01760	CD630_02470	fliE	fliE	WP_011860697.1	forward	0	0	-0.467268	0.998935	2083.74	0.476539	-0.980545	flagellar hook-basal body complex protein FliE
CD630_RS01765	CD630_02480	fliF	fliF	WP_003436009.1	forward	0	0	-0.241193	0.998935	10549.5	0.486657	-0.495613	flagellar M-ring protein FliF
CD630_RS01770	CD630_02490	fliG	fliG	WP_011860698.1	forward	0	0	-0.19856	0.998935	7900.88	0.411031	-0.483079	flagellar motor switch protein FliG
CD630_RS01775	CD630_02500		flagellar assembly protein FliH	WP_011860699.1	forward	0	0	-0.456832	0.998935	2103.13	0.43765	-1.04383	flagellar assembly protein FliH
CD630_RS01780	CD630_02510	fliI	fliI	WP_011860700.1	forward	0	0	-0.0182564	0.998935	8032.9	0.406827	-0.0448752	flagellar protein export ATPase FliI
CD630_RS01785	CD630_02520	fliJ	fliJ	WP_003435998.1	forward	0	0	-0.662391	0.998935	656.916	0.474929	-1.39471	flagellar export protein FliJ
CD630_RS01790	CD630_02530		flagellar hook-length control protein FliK	WP_011860702.1	forward	0	0	-0.570977	0.998935	1757.27	0.465284	-1.22716	flagellar hook-length control protein FliK
CD630_RS01795	CD630_02540		flagellar basal body rod modification protein FlgD	WP_011860703.1	forward	0	0	0.0525516	0.998935	2830.68	0.446917	0.117587	flagellar basal body rod modification protein FlgD
CD630_RS01800	CD630_02550		flagellar hook-basal body complex protein	WP_011860704.1	forward	0	0	0.0513452	0.998935	8236.55	0.436847	0.117536	flagellar hook-basal body complex protein
CD630_RS01805	CD630_02551		flagellar FlbD family protein	WP_003425222.1	forward	0	0	-0.222912	0.998935	2593.53	0.448647	-0.496855	flagellar FlbD family protein
CD630_RS01810	CD630_02560		MotA/TolQ/ExbB proton channel family protein	WP_003425220.1	forward	0	0	0.192957	0.998935	7286.91	0.414127	0.465936	MotA/TolQ/ExbB proton channel family protein
CD630_RS01815	CD630_02570		OmpA family protein	WP_003435983.1	forward	0	0	-0.211865	0.998935	2208.79	0.445285	-0.475795	OmpA family protein
CD630_RS01820	CD630_02580		flagellar basal body-associated FliL family protein	WP_003435981.1	forward	0	0	0.127239	0.998935	1680.25	0.455605	0.279276	flagellar basal body-associated FliL family protein
CD630_RS01825	CD630_02590		flagellar biosynthesis protein FliZ	WP_011860705.1	forward	0	0	-0.0758007	0.998935	1035.17	0.52984	-0.143063	flagellar biosynthesis protein FliZ
CD630_RS01830	CD630_02600	fliP	fliP	WP_003435977.1	forward	0	0	0.20011	0.998935	9775.65	0.472344	0.423653	flagellar type III secretion system pore proteinFliP
CD630_RS01835	CD630_02610	fliQ	fliQ	WP_003435976.1	forward	0	0	0.269207	0.998935	5067.18	0.471311	0.571187	flagellar biosynthesis protein FliQ
CD630_RS01840	CD630_02620		fused FliR family export protein/FlhB family type III secretion system protein	WP_011860706.1	forward	0	0	0.291118	0.998935	17712.5	0.489441	0.594796	fused FliR family export protein/FlhB family type III secretion system protein
CD630_RS01845	CD630_02630	flhA	flhA	WP_011860707.1	forward	0	0	0.0933822	0.998935	20215.3	0.44338	0.210614	flagellar biosynthesis protein FlhA
CD630_RS01850	CD630_02640	flhF	flhF	WP_011860708.1	forward	0	0	0.0690539	0.998935	3237.81	0.412679	0.167331	flagellar biosynthesis protein FlhF
CD630_RS01860	CD630_02660		FliA/WhiG family RNA polymerase sigma factor	WP_003435969.1	forward	0	0	-0.177295	0.998935	2536.2	0.391999	-0.452284	FliA/WhiG family RNA polymerase sigma factor
CD630_RS01865	CD630_02670		flagellar protein	WP_011860710.1	forward	0	0	-0.119322	0.998935	254.986	0.535195	-0.22295	flagellar protein
CD630_RS01870	CD630_02680		flagellar basal body rod protein FlgG	WP_011860711.1	forward	0	0	-0.103165	0.998935	4754.29	0.388785	-0.265351	flagellar basal body rod protein FlgG
CD630_RS01875	CD630_02690	flgG	flgG	WP_009901767.1	forward	0	0	0.135519	0.998935	3812.38	0.410845	0.329854	flagellar basal body rod protein FlgG
CD630_RS01880	CD630_02700		FliM/FliN family flagellar motor switch protein	WP_011860712.1	forward	0	0	0.088772	0.998935	6085.1	0.463379	0.191575	FliM/FliN family flagellar motor switch protein
CD630_RS01885	CD630_02710		FliM/FliN family flagellar motor switch protein	WP_003425190.1	forward	0	0	-0.0725698	0.998935	3207.29	0.388973	-0.186568	FliM/FliN family flagellar motor switch protein
CD630_RS01890	CD630_02720		tetratricopeptide repeat protein	WP_011860713.1	forward	0	0	0.0825433	0.998935	3564.86	0.483097	0.170863	tetratricopeptide repeat protein
CD630_RS01895	CD630_02730	htpG	htpG	WP_003435963.1	forward	0	0	0.0480596	0.998935	7798.05	0.353622	0.135907	molecular chaperone HtpG
CD630_RS01900	CD630_02740		iron-containing alcohol dehydrogenase	WP_003435962.1	forward	0	0	0.335147	0.998935	2271.33	0.413436	0.810639	iron-containing alcohol dehydrogenase
CD630_RS01905	CD630_02750	splB	splB	WP_003435960.1	forward	0	0	0.139193	0.998935	981.419	0.457873	0.303999	spore photoproduct lyase
CD630_RS01910	CD630_02760		AraC family transcriptional regulator	WP_011860715.1	forward	0	0	0.174811	0.998935	218.696	0.413485	0.422775	AraC family transcriptional regulator
CD630_RS01915	CD630_02770		DUF3788 domain-containing protein	WP_009888119.1	forward	0	0	-0.163499	0.998935	47.9056	0.48012	-0.340537	DUF3788 domain-containing protein
CD630_RS01920	CD630_02780		helix-turn-helix transcriptional regulator	WP_003435954.1	reverse	0	0	0.451076	0.998935	118.925	0.501973	0.898606	helix-turn-helix transcriptional regulator
CD630_RS01925	CD630_02790		pyridoxamine 5'-phosphate oxidase family protein	WP_011860716.1	forward	0	0	0.0659215	0.998935	1511.95	0.595235	0.110749	pyridoxamine 5'-phosphate oxidase family protein
CD630_RS01935	CD630_02810		hypothetical protein	WP_003435948.1	reverse	0	0	-0.297534	0.998935	177.17	0.533615	-0.557582	hypothetical protein
CD630_RS01940	CD630_02820		phosphatase	WP_011860717.1	reverse	0	0	-0.377875	0.998935	3634.24	0.547073	-0.690721	phosphatase
CD630_RS01945	CD630_02830		sigma 54-interacting transcriptional regulator	WP_003435945.1	forward	0	0	-0.571757	0.998935	440.098	0.537582	-1.06357	sigma 54-interacting transcriptional regulator
CD630_RS01950	CD630_02840		PTS sugar transporter subunit IIA	WP_003421030.1	forward	0	0	-0.993999	0.998935	1211.18	0.65198	-1.52459	PTS sugar transporter subunit IIA
CD630_RS01955	CD630_02850		PTS sugar transporter subunit IIB	WP_003435943.1	forward	0	0	-0.806389	0.998935	3622.62	0.651789	-1.23719	PTS sugar transporter subunit IIB
CD630_RS01960	CD630_02860		PTS mannose transporter subunit IIC	WP_003425169.1	forward	0	0	-0.646263	0.998935	3283.49	0.651093	-0.992583	PTS mannose transporter subunit IIC
CD630_RS01965	CD630_02870		PTS sugar transporter subunit IIB	WP_003425168.1	forward	0	0	-0.607525	0.998935	8032.92	0.651584	-0.932381	PTS sugar transporter subunit IIB
CD630_RS01970	CD630_02880		PTS sugar transporter subunit IIC	WP_003425166.1	forward	0	0	-0.604762	0.998935	14883.6	0.651691	-0.927989	PTS sugar transporter subunit IIC
CD630_RS01975	CD630_02890		PTS system mannose/fructose/sorbose family transporter subunit IID	WP_003435940.1	forward	0	0	-0.952741	0.998935	16642	0.651863	-1.46157	PTS system mannose/fructose/sorbose family transporter subunit IID
CD630_RS01985	CD630_02910		M20 family metallopeptidase	WP_003435936.1	forward	0	0	-0.717567	0.998935	1426.06	0.650856	-1.1025	M20 family metallopeptidase
CD630_RS01990			DUF2185 domain-containing protein	WP_077705489.1	forward	0	0	-0.522733	0.998935	10.2817	0.643004	-0.812956	DUF2185 domain-containing protein
CD630_RS01995	CD630_02920		helix-turn-helix transcriptional regulator	WP_003435932.1	forward	0	0	0.165243	0.998935	70.4911	0.430542	0.383801	helix-turn-helix transcriptional regulator
CD630_RS02000	CD630_02921		PLDc N-terminal domain-containing protein	WP_003425157.1	forward	0	0	0.0323973	0.998935	4.40891	0.650259	0.0498222	PLDc N-terminal domain-containing protein
CD630_RS02005	CD630_02930		ABC transporter ATP-binding protein	WP_011860718.1	forward	0	0	0.271382	0.998935	148.99	0.41309	0.656955	ABC transporter ATP-binding protein
CD630_RS02010	CD630_02940		ABC transporter permease	WP_003435927.1	forward	0	0	0.0324309	0.998935	86.779	0.468015	0.0692945	ABC transporter permease
CD630_RS02015	CD630_02950		DUF362 domain-containing protein	WP_003435926.1	forward	0	0	-0.35613	0.998935	1681.26	0.505851	-0.704021	DUF362 domain-containing protein
CD630_RS02030	CD630_02980		LacI family DNA-binding transcriptional regulator	WP_011860719.1	forward	0	0	-0.349712	0.998935	31.8583	0.604364	-0.578645	LacI family DNA-binding transcriptional regulator
CD630_RS02035	CD630_02990	rbsK	rbsK	WP_011860720.1	forward	0	0	-0.669041	0.998935	27.0883	0.642553	-1.04122	ribokinase
CD630_RS02040	CD630_03000		substrate-binding domain-containing protein	WP_003435917.1	forward	0	0	-0.467381	0.998935	100.057	0.619709	-0.754194	substrate-binding domain-containing protein
CD630_RS02045	CD630_03010		sugar ABC transporter ATP-binding protein	WP_011860721.1	forward	0	0	0.160637	0.998935	122.029	0.642771	0.249913	sugar ABC transporter ATP-binding protein
CD630_RS02050	CD630_03020		ribose ABC transporter permease	WP_011860722.1	forward	0	0	0.00969793	0.998935	60.3221	0.648295	0.0149591	ribose ABC transporter permease
CD630_RS02060	CD630_03040		hypothetical protein	WP_011860724.1	forward	0	0	0.715508	0.998935	236.437	0.620913	1.15235	hypothetical protein
CD630_RS02070	CD630_03060		hypothetical protein	WP_003435907.1	forward	0	0	-0.109769	0.998935	433.705	0.462085	-0.237551	hypothetical protein
CD630_RS02075	CD630_03070		hypothetical protein	WP_003425143.1	forward	0	0	-0.532574	0.998935	1022.47	0.406887	-1.3089	hypothetical protein
CD630_RS02080	CD630_03080		hypothetical protein	WP_009888171.1	forward	0	0	-0.7097	0.998935	2748.94	0.506439	-1.40135	hypothetical protein
CD630_RS02085	CD630_03090		HAD-IB family hydrolase	WP_003421079.1	reverse	0	0	0.286865	0.998935	3271.89	0.453019	0.633231	HAD-IB family hydrolase
CD630_RS02090	CD630_03100		hypothetical protein	WP_003425141.1	forward	0	0	-0.40559	0.998935	308.048	0.427549	-0.948639	hypothetical protein
CD630_RS02095	CD630_03110		hypothetical protein	WP_011860726.1	reverse	0	0	0.265038	0.998935	240.249	0.477392	0.555177	hypothetical protein
CD630_RS02100	CD630_03120		helix-turn-helix domain-containing protein	WP_003437587.1	forward	0	0	-0.179687	0.998935	28.3279	0.593183	-0.30292	helix-turn-helix domain-containing protein
CD630_RS02105	CD630_03130	cadA	cadA	WP_011860727.1	forward	0	0	0.250079	0.998935	933.91	0.523172	0.478006	cadmium-translocating P-type ATPase
CD630_RS02125	CD630_03140		DedA family protein	WP_009888175.1	forward	0	0	0.436224	0.998935	191.872	0.547868	0.796222	DedA family protein
CD630_RS02130	CD630_03160		ABC transporter permease	WP_011860729.1	reverse	0	0	0.168091	0.998935	918.959	0.432605	0.388555	ABC transporter permease
CD630_RS02135	CD630_03170		ABC transporter permease	WP_009895383.1	reverse	0	0	0.351979	0.998935	422.763	0.482589	0.729355	ABC transporter permease
CD630_RS02140	CD630_03180		ABC transporter ATP-binding protein	WP_011860730.1	reverse	0	0	0.293333	0.998935	832.197	0.43693	0.671351	ABC transporter ATP-binding protein
CD630_RS02145	CD630_03190		HAMP domain-containing histidine kinase	WP_009888178.1	reverse	0	0	0.324858	0.998935	530.147	0.469582	0.691803	HAMP domain-containing histidine kinase
CD630_RS02150	CD630_03200		response regulator transcription factor	WP_011860731.1	reverse	0	0	0.294776	0.998935	497.006	0.435548	0.676793	response regulator transcription factor
CD630_RS02155	CD630_03210		helix-turn-helix domain-containing protein	WP_003434206.1	reverse	0	0	-0.384064	0.998935	46.4863	0.464949	-0.826035	helix-turn-helix domain-containing protein
CD630_RS02160	CD630_03220		AAA family ATPase	WP_003434205.1	forward	0	0	-0.607196	0.998935	475.802	0.470134	-1.29154	AAA family ATPase
CD630_RS02165	CD630_03230		hypothetical protein	WP_011860733.1	forward	0	0	-0.367903	0.998935	732.392	0.420046	-0.875865	hypothetical protein
CD630_RS02170	CD630_03240		energy-coupling factor ABC transporter permease	WP_009895388.1	forward	0	0	-0.26798	0.998935	50827.8	0.405991	-0.660064	energy-coupling factor ABC transporter permease
CD630_RS02175	CD630_03250		energy-coupling factor ABC transporter substrate-binding protein	WP_009895390.1	forward	0	0	-0.070196	0.998935	10877.3	0.412903	-0.170006	energy-coupling factor ABC transporter substrate-binding protein
CD630_RS02185	CD630_03270		energy-coupling factor ABC transporter ATP-binding protein	WP_009895392.1	forward	0	0	-0.655439	0.998935	19496.6	0.433428	-1.51222	energy-coupling factor ABC transporter ATP-binding protein
CD630_RS02190	CD630_03280		DUF3553 domain-containing protein	WP_009888186.1	forward	0	0	0.148597	0.998935	3331.64	0.372379	0.399048	DUF3553 domain-containing protein
CD630_RS02195	CD630_03290		M18 family aminopeptidase	WP_003434194.1	forward	0	0	-0.0266269	0.998935	2426.72	0.363573	-0.0732368	M18 family aminopeptidase
CD630_RS02200	CD630_03300		patatin-like phospholipase family protein	WP_003434193.1	forward	0	0	-0.182067	0.998935	1076.92	0.424352	-0.429047	patatin-like phospholipase family protein
CD630_RS02205	CD630_03310		peptidylprolyl isomerase	WP_003434191.1	forward	0	0	0.342973	0.998935	3905.54	0.379166	0.904545	peptidylprolyl isomerase
CD630_RS02210	CD630_03320	bclA1	bclA1	WP_011860734.1	forward	0	0	0.582967	0.998935	22.8223	0.544099	1.07143	collagen-like exosporium glycoprotein BclA1
CD630_RS02215	CD630_03330		putative manganese-dependent inorganic diphosphatase	WP_003434813.1	reverse	0	0	0.363532	0.998935	35375.4	0.446117	0.81488	putative manganese-dependent inorganic diphosphatase
CD630_RS02220	CD630_03340	adhE	adhE	WP_003434815.1	forward	0	0	0.564197	0.998935	285.356	0.499175	1.13026	bifunctional acetaldehyde-CoA/alcohol dehydrogenase
CD630_RS02225	CD630_03350		hypothetical protein	WP_011860735.1	reverse	0	0	0.539671	0.998935	66.2005	0.553275	0.975411	hypothetical protein
CD630_RS02230	CD630_03360		ABC transporter ATP-binding protein	WP_011860736.1	reverse	0	0	0.627149	0.998935	307.988	0.458962	1.36645	ABC transporter ATP-binding protein
CD630_RS02235	CD630_03370		FtsX-like permease family protein	WP_011860737.1	reverse	0	0	0.45006	0.998935	294.136	0.420003	1.07156	FtsX-like permease family protein
CD630_RS02240	CD630_03380		GHKL domain-containing protein	WP_011860738.1	forward	0	0	-0.0274339	0.998935	112.861	0.465699	-0.0589091	GHKL domain-containing protein
CD630_RS02245	CD630_03390		response regulator transcription factor	WP_003434827.1	forward	0	0	0.0353312	0.998935	294.709	0.518322	0.0681646	response regulator transcription factor
CD630_RS02250	CD630_03400		DUF4132 domain-containing protein	WP_011860739.1	reverse	0	0	0.100645	0.998935	11927.6	0.45329	0.222033	DUF4132 domain-containing protein
CD630_RS02255	CD630_03410		hypothetical protein	WP_003434832.1	reverse	0	0	0.167969	0.998935	1653.7	0.476475	0.352525	hypothetical protein
CD630_RS02260	CD630_03420		hypothetical protein	WP_003417301.1	reverse	0	0	0.340995	0.998935	259.011	0.409126	0.833473	hypothetical protein
CD630_RS02265	CD630_03430		YkgJ family cysteine cluster protein	WP_011860741.1	forward	0	0	0.373087	0.998935	178.64	0.554036	0.673398	YkgJ family cysteine cluster protein
CD630_RS02270	CD630_03440		MBL fold metallo-hydrolase	WP_011860742.1	forward	0	0	0.281383	0.998935	445.092	0.503845	0.558472	MBL fold metallo-hydrolase
CD630_RS02275	CD630_03450		GTP pyrophosphokinase family protein	WP_003417310.1	forward	0	0	0.374564	0.998935	2690.43	0.404607	0.925749	GTP pyrophosphokinase family protein
CD630_RS02280	CD630_03460		metallophosphoesterase	WP_003427805.1	forward	0	0	0.46455	0.998935	250.455	0.432292	1.07462	metallophosphoesterase
CD630_RS02285	CD630_03470		hypothetical protein	WP_009888206.1	forward	0	0	0.11106	0.998935	297.852	0.402097	0.276201	hypothetical protein
CD630_RS02290	CD630_03480		SAM-dependent methyltransferase		forward	0	0	0.618931	0.998935	1033.33	0.458411	1.35017	SAM-dependent methyltransferase
CD630_RS02295	CD630_03500		hydrolase	WP_009888208.1	forward	0	0	0.108332	0.998935	1286.36	0.383457	0.282514	hydrolase
CD630_RS02300	CD630_03510		hypothetical protein	WP_003427789.1	forward	0	0	-0.0291885	0.998935	940.608	0.402256	-0.072562	hypothetical protein
CD630_RS02305	CD630_03520		helix-turn-helix domain-containing protein	WP_003434848.1	forward	0	0	-0.190074	0.998935	112.54	0.451295	-0.421176	helix-turn-helix domain-containing protein
CD630_RS02310	CD630_03530		D-aminoacyl-tRNA deacylase	WP_011860744.1	forward	0	0	-0.564953	0.998935	385.362	0.435199	-1.29815	D-aminoacyl-tRNA deacylase
CD630_RS02315	CD630_03541		EamA family transporter		forward	0	0	-0.0230966	0.998935	470.654	0.357969	-0.0645212	EamA family transporter
CD630_RS02325	CD630_03560		excisionase	WP_004613735.1	reverse	0	0	0.0378815	0.998935	45.1595	0.506047	0.0748577	excisionase
CD630_RS02330			hypothetical protein		forward	0	0	-0.0574695	0.998935	95.2389	0.443398	-0.129612	hypothetical protein
CD630_RS02335	CD630_03580		helix-turn-helix domain-containing protein	WP_011860747.1	reverse	0	0	-0.1678	0.998935	20.4894	0.580432	-0.289095	helix-turn-helix domain-containing protein
CD630_RS02340	CD630_03590		sigma-70 family RNA polymerase sigma factor	WP_003061815.1	reverse	0	0	-0.199038	0.998935	71.0313	0.508921	-0.391097	sigma-70 family RNA polymerase sigma factor
CD630_RS02345	CD630_03600		GntR family transcriptional regulator	WP_011860748.1	reverse	0	0	0.221069	0.998935	44.4005	0.483558	0.457172	GntR family transcriptional regulator
CD630_RS02350	CD630_03610		HAMP domain-containing histidine kinase	WP_011860749.1	reverse	0	0	0.34058	0.998935	79.6216	0.423635	0.803945	HAMP domain-containing histidine kinase
CD630_RS02355	CD630_03620		response regulator transcription factor	WP_011860750.1	reverse	0	0	0.103392	0.998935	66.6714	0.42865	0.241204	response regulator transcription factor
CD630_RS02360	CD630_03630		ABC transporter permease	WP_011860751.1	reverse	0	0	0.194393	0.998935	104.126	0.452446	0.429648	ABC transporter permease
CD630_RS02365	CD630_03640		ABC transporter ATP-binding protein	WP_011860752.1	reverse	0	0	0.562536	0.998935	100.479	0.523128	1.07533	ABC transporter ATP-binding protein
CD630_RS02370	CD630_03650		ABC transporter permease	WP_011860753.1	reverse	0	0	0.499489	0.998935	334.118	0.457859	1.09092	ABC transporter permease
CD630_RS02375	CD630_03660		ABC transporter ATP-binding protein	WP_011860754.1	reverse	0	0	0.360319	0.998935	571.349	0.438809	0.821131	ABC transporter ATP-binding protein
CD630_RS02380	CD630_03670		HAMP domain-containing histidine kinase	WP_161792808.1	reverse	0	0	0.218115	0.998935	261.671	0.468079	0.465978	HAMP domain-containing histidine kinase
CD630_RS02385	CD630_03680		response regulator transcription factor	WP_011860756.1	reverse	0	0	0.331456	0.998935	449.241	0.385199	0.860479	response regulator transcription factor
CD630_RS02390	CD630_03690		hypothetical protein	WP_011860757.1	reverse	0	0	0.2052	0.998935	125.317	0.463272	0.442935	hypothetical protein
CD630_RS02405	CD630_03720		bifunctional lysozyme/C40 family peptidase	WP_011860759.1	reverse	0	0	0.379258	0.998935	6.19078	0.634883	0.597366	bifunctional lysozyme/C40 family peptidase
CD630_RS02410	CD630_03730		MFS transporter	WP_011860760.1	reverse	0	0	-0.23297	0.998935	40.2366	0.507617	-0.458949	MFS transporter
CD630_RS02415	CD630_03740		ATP-binding protein	WP_011860761.1	reverse	0	0	0.0450477	0.998935	33.0047	0.482275	0.0934066	ATP-binding protein
CD630_RS02425	CD630_03760		antirestriction protein ArdA	WP_011860762.1	reverse	0	0	-0.580664	0.998935	13.1706	0.583291	-0.995497	antirestriction protein ArdA
CD630_RS02430	CD630_03770		antirestriction protein ArdA	WP_011860763.1	reverse	0	0	-0.167408	0.998935	15.0838	0.605568	-0.276447	antirestriction protein ArdA
CD630_RS02435	CD630_03780		conjugal transfer protein	WP_011860764.1	reverse	0	0	-0.308875	0.998935	3.95439	0.631198	-0.489347	conjugal transfer protein
CD630_RS02440	CD630_03790		hypothetical protein	WP_002317729.1	reverse	0	0	0.183689	0.998935	6.29024	0.651599	0.281905	hypothetical protein
CD630_RS02450	CD630_03810		XRE family transcriptional regulator	WP_113655958.1	reverse	0	0	-0.00996001	0.998935	25.4117	0.572876	-0.017386	XRE family transcriptional regulator
CD630_RS02455	CD630_03820		transposase	WP_011860767.1	reverse	0	0	-0.0400969	0.998935	4.57628	0.645984	-0.0620711	transposase
CD630_RS02460	CD630_03830		cell division protein FtsK	WP_011860768.1	reverse	0	0	-0.107852	0.998935	60.5768	0.491159	-0.219587	cell division protein FtsK
CD630_RS02465	CD630_03840		YdcP family protein	WP_042741546.1	reverse	0	0	0.18018	0.998935	11.6939	0.575054	0.313327	YdcP family protein
CD630_RS02470	CD630_03850		YdcP family protein	WP_011860770.1	reverse	0	0	-0.623449	0.998935	18.2869	0.572375	-1.08923	YdcP family protein
CD630_RS02475	CD630_03851		hypothetical protein	WP_011860771.1	reverse	0	0	0.062959	0.998935	20.0774	0.546458	0.115213	hypothetical protein
CD630_RS02480	CD630_03860		SrtB-anchored collagen-binding adhesin	WP_011860772.1	reverse	0	0	-0.197671	0.998935	162.241	0.43226	-0.457296	SrtB-anchored collagen-binding adhesin
CD630_RS02485			EamA family transporter		forward	0	0	-0.32503	0.998935	6.80091	0.638406	-0.509128	EamA family transporter
CD630_RS02490	CD630_03880		PTS glucose transporter subunit IIA	WP_011860773.1	forward	0	0	-0.162669	0.998935	3081.19	0.59879	-0.271664	PTS glucose transporter subunit IIA
CD630_RS02495	CD630_03890		family 1 glycosylhydrolase	WP_003431416.1	forward	0	0	-0.172859	0.998935	1583.6	0.585165	-0.295402	family 1 glycosylhydrolase
CD630_RS02500	CD630_03900		PRD domain-containing protein	WP_011860774.1	forward	0	0	-0.356045	0.998935	693.802	0.609089	-0.584554	PRD domain-containing protein
CD630_RS02510	CD630_03920		TIGR04100 family radical SAM protein	WP_011860776.1	reverse	0	0	-0.356152	0.998935	11745.6	0.649716	-0.548166	TIGR04100 family radical SAM protein
CD630_RS02515	CD630_03930		TIGR04002 family protein	WP_009888217.1	reverse	0	0	-0.487594	0.998935	5440.16	0.649792	-0.750384	TIGR04002 family protein
CD630_RS02520	CD630_03940		D-2-hydroxyacid dehydrogenase	WP_003431407.1	reverse	0	0	-0.696373	0.998935	159498	0.494867	-1.40719	D-2-hydroxyacid dehydrogenase
CD630_RS02525	CD630_03950	hadA	hadA	WP_003427766.1	forward	0	0	-0.344701	0.998935	32867.7	0.601354	-0.573209	isocaprenoyl-CoA:2-hydroxyisocaproate CoA-transferase HadA
CD630_RS02530	CD630_03960	hadI	hadI	WP_009888223.1	forward	0	0	-0.0939951	0.998935	44484	0.546853	-0.171884	2-hydroxyisocaproyl-CoA dehydratase activator HadI
CD630_RS02535	CD630_03970	hadB	hadB	WP_009888224.1	forward	0	0	-0.104955	0.998935	56898.6	0.537992	-0.195087	(R)-2-hydroxyisocaproyl-CoA dehydratase subunit HadB
CD630_RS02540	CD630_03980	hadC	hadC	WP_003427763.1	forward	0	0	-0.165621	0.998935	38080.9	0.535017	-0.309563	(R)-2-hydroxyisocaproyl-CoA dehydratase subunit beta
CD630_RS02545	CD630_03990		acyl-CoA dehydrogenase family protein	WP_003427762.1	forward	0	0	-0.198766	0.998935	114299	0.539873	-0.368172	acyl-CoA dehydrogenase family protein
CD630_RS02550	CD630_04000		electron transfer flavoprotein subunit beta/FixAfamily protein	WP_003427760.1	forward	0	0	-0.476074	0.998935	89160	0.563692	-0.844564	electron transfer flavoprotein subunit beta/FixAfamily protein
CD630_RS02555	CD630_04010		electron transfer flavoprotein subunit alpha/FixB family protein	WP_003417347.1	forward	0	0	0.12716	0.998935	174107	0.531503	0.239245	electron transfer flavoprotein subunit alpha/FixB family protein
CD630_RS02560	CD630_04020		sigma 54-interacting transcriptional regulator	WP_003434571.1	forward	0	0	-0.553504	0.998935	2227.57	0.435727	-1.2703	sigma 54-interacting transcriptional regulator
CD630_RS02565	CD630_04030	fba	fba	WP_011860777.1	reverse	0	0	0.427205	0.998935	76112.2	0.484019	0.88262	class II fructose-1,6-bisphosphate aldolase
CD630_RS02575	CD630_04050		rRNA pseudouridine synthase	WP_011860778.1	forward	0	0	-0.224984	0.998935	555.054	0.41268	-0.545179	rRNA pseudouridine synthase
CD630_RS02580	CD630_04060	rlmD	rlmD	WP_042741541.1	forward	0	0	0.12386	0.998935	2357.03	0.399712	0.309873	23S rRNA (uracil(1939)-C(5))-methyltransferase RlmD
CD630_RS02585	CD630_04081		membrane protein	WP_011860780.1	forward	0	0	-0.0542164	0.998935	915.633	0.360572	-0.150362	membrane protein
CD630_RS02605	CD630_04120		type IV secretory system conjugative DNA transfer family protein	WP_011860784.1	forward	0	0	-0.354952	0.998935	32.7778	0.48306	-0.734798	type IV secretory system conjugative DNA transfer family protein
CD630_RS02620	CD630_04150		hypothetical protein	WP_000466908.1	forward	0	0	-0.523294	0.998935	10.8565	0.601227	-0.870377	hypothetical protein
CD630_RS02650	CD630_04200		DUF4366 domain-containing protein	WP_011860790.1	forward	0	0	-0.420102	0.998935	4.0586	0.593986	-0.70726	DUF4366 domain-containing protein
CD630_RS02655	CD630_04210		DNA topoisomerase 3	WP_011860791.1	forward	0	0	-0.399624	0.998935	9.94345	0.614497	-0.650326	DNA topoisomerase 3
CD630_RS02660	CD630_04220		KilA-N domain-containing protein	WP_004804477.1	forward	0	0	-0.08793	0.998935	2412.26	0.423657	-0.20755	KilA-N domain-containing protein
CD630_RS02665	CD630_04230		DEAD/DEAH box helicase family protein	WP_011860792.1	forward	0	0	-0.21896	0.998935	119.858	0.499757	-0.438133	DEAD/DEAH box helicase family protein
CD630_RS02670	CD630_04240		DNA-binding protein	WP_004802604.1	forward	0	0	0.116537	0.998935	45.7357	0.54612	0.21339	DNA-binding protein
CD630_RS02675	CD630_04250		relaxase/mobilization nuclease domain-containingprotein	WP_011860793.1	reverse	0	0	0.125634	0.998935	269.845	0.385605	0.32581	relaxase/mobilization nuclease domain-containingprotein
CD630_RS02680	CD630_04260		plasmid mobilization relaxosome protein MobC	WP_011860794.1	reverse	0	0	0.198886	0.998935	74.9205	0.476017	0.417813	plasmid mobilization relaxosome protein MobC
CD630_RS02685	CD630_04270		helix-turn-helix transcriptional regulator	WP_011860795.1	forward	0	0	-0.468342	0.998935	205.258	0.464157	-1.00902	helix-turn-helix transcriptional regulator
CD630_RS02690	CD630_04280		helix-turn-helix transcriptional regulator	WP_039866225.1	forward	0	0	-0.237151	0.998935	1638.97	0.386574	-0.613469	helix-turn-helix transcriptional regulator
CD630_RS02695	CD630_04290		MptD family putative ECF transporter S component	WP_011860796.1	forward	0	0	0.393922	0.998935	53.2653	0.484822	0.812509	MptD family putative ECF transporter S component
CD630_RS02700	CD630_04300		energy-coupling factor transporter transmembraneprotein EcfT	WP_011860797.1	forward	0	0	0.393706	0.998935	29.511	0.513872	0.766155	energy-coupling factor transporter transmembraneprotein EcfT
CD630_RS02705	CD630_04310		energy-coupling factor ABC transporter ATP-binding protein	WP_011860798.1	forward	0	0	-0.0129669	0.998935	37.5821	0.551352	-0.0235183	energy-coupling factor ABC transporter ATP-binding protein
CD630_RS02710	CD630_04320		ABC transporter ATP-binding protein	WP_011860799.1	forward	0	0	0.371531	0.998935	78.8643	0.518015	0.717221	ABC transporter ATP-binding protein
CD630_RS02715	CD630_04330		ABC transporter ATP-binding protein	WP_011860800.1	forward	0	0	0.073297	0.998935	93.322	0.427164	0.17159	ABC transporter ATP-binding protein
CD630_RS02720	CD630_04340		MATE family efflux transporter	WP_011860801.1	forward	0	0	0.29163	0.998935	292.76	0.403241	0.723215	MATE family efflux transporter
CD630_RS02730	CD630_04360		recombinase family protein	WP_011860806.1	forward	0	0	-0.0193484	0.998935	813.348	0.425408	-0.0454819	recombinase family protein
CD630_RS02735	CD630_04380		YHYH domain-containing protein	WP_011860808.1	forward	0	0	-0.794576	0.998935	112	0.549872	-1.44502	YHYH domain-containing protein
CD630_RS02740	CD630_04390		DUF4236 domain-containing protein	WP_003426228.1	forward	0	0	-0.454233	0.998935	42.781	0.528476	-0.859514	DUF4236 domain-containing protein
CD630_RS02750	CD630_04410		sigma-54-dependent Fis family transcriptional regulator	WP_021360151.1	forward	0	0	-0.302095	0.998935	221.592	0.451695	-0.668804	sigma-54-dependent Fis family transcriptional regulator
CD630_RS02755	CD630_04420		dihydrodipicolinate reductase	WP_009895461.1	forward	0	0	-0.336359	0.998935	8.03006	0.651953	-0.515925	dihydrodipicolinate reductase
CD630_RS02765	CD630_04440		PLP-dependent lyase/thiolase	WP_022621364.1	forward	0	0	-0.125579	0.998935	35.4277	0.599732	-0.209392	PLP-dependent lyase/thiolase
CD630_RS02775	CD630_04460		cobalamin B12-binding domain-containing protein	WP_009895465.1	forward	0	0	0.155904	0.998935	39.4505	0.449417	0.346902	cobalamin B12-binding domain-containing protein
CD630_RS02780	CD630_04470		glutamate mutase L	WP_009895468.1	forward	0	0	-0.0738984	0.998935	25.8918	0.491061	-0.150487	glutamate mutase L
CD630_RS02785	CD630_04480		alanine/ornithine racemase family PLP-dependent enzyme	WP_011860813.1	forward	0	0	-0.442375	0.998935	14.8216	0.567702	-0.779238	alanine/ornithine racemase family PLP-dependent enzyme
CD630_RS02790	CD630_04490	nhaC	nhaC	WP_003426252.1	forward	0	0	0.140521	0.998935	83.6481	0.413939	0.339473	Na+/H+ antiporter NhaC
CD630_RS02795	CD630_04500		GyrI-like domain-containing protein	WP_011860814.1	forward	0	0	0.391888	0.998935	12.7114	0.621698	0.630351	GyrI-like domain-containing protein
CD630_RS02800	CD630_04510		VOC family protein	WP_003434678.1	forward	0	0	-0.0564234	0.998935	358.857	0.362646	-0.155588	VOC family protein
CD630_RS02805	CD630_04520		NUDIX hydrolase	WP_009895475.1	forward	0	0	0.290391	0.998935	3228.57	0.363642	0.798563	NUDIX hydrolase
CD630_RS02810	CD630_04530		HAD family hydrolase	WP_011860815.1	forward	0	0	0.22836	0.998935	3174.79	0.382872	0.596441	HAD family hydrolase
CD630_RS02815			hypothetical protein		reverse	0	0	0.635268	0.998935	1854.34	0.419453	1.51452	hypothetical protein
CD630_RS02820	CD630_04540		helix-turn-helix transcriptional regulator	WP_011860817.1	forward	0	0	0.397827	0.998935	1244.48	0.437975	0.908333	helix-turn-helix transcriptional regulator
CD630_RS02825	CD630_04550		AAA family ATPase	WP_032506819.1	forward	0	0	0.142442	0.998935	3972.03	0.448675	0.317472	AAA family ATPase
CD630_RS02830	CD630_04560		excinuclease ABC subunit UvrA	WP_011860819.1	reverse	0	0	0.343009	0.998935	193.332	0.469562	0.730488	excinuclease ABC subunit UvrA
CD630_RS02835	CD630_04570		hypothetical protein	WP_009888280.1	forward	0	0	-0.124333	0.998935	5.93903	0.636932	-0.195205	hypothetical protein
CD630_RS02840	CD630_04580		class D beta-lactamase CDD-2	WP_021361759.1	forward	0	0	-0.0950448	0.998935	23.3313	0.609799	-0.155863	class D beta-lactamase CDD-2
CD630_RS02845	CD630_04590		ABC transporter ATP-binding protein	WP_009888282.1	forward	0	0	0.2388	0.998935	194.866	0.467201	0.511128	ABC transporter ATP-binding protein
CD630_RS02850	CD630_04600		ABC transporter permease	WP_011860821.1	forward	0	0	0.119386	0.998935	716.84	0.44299	0.269501	ABC transporter permease
CD630_RS02855	CD630_04610		HAMP domain-containing histidine kinase	WP_011860822.1	reverse	0	0	0.280523	0.998935	898.903	0.455632	0.61568	HAMP domain-containing histidine kinase
CD630_RS02860	CD630_04620		response regulator transcription factor	WP_003434705.1	reverse	0	0	0.241123	0.998935	451.611	0.437148	0.551583	response regulator transcription factor
CD630_RS02865	CD630_04630		TetR/AcrR family transcriptional regulator	WP_003434707.1	reverse	0	0	0.324504	0.998935	163.372	0.47719	0.680032	TetR/AcrR family transcriptional regulator
CD630_RS02870	CD630_04640		MBL fold metallo-hydrolase	WP_011860823.1	forward	0	0	0.0700529	0.998935	24.9186	0.493711	0.14189	MBL fold metallo-hydrolase
CD630_RS02875	CD630_04650		MurR/RpiR family transcriptional regulator	WP_011860824.1	forward	0	0	-0.00749839	0.998935	429.496	0.473118	-0.0158489	MurR/RpiR family transcriptional regulator
CD630_RS02880	CD630_04660		MurR/RpiR family transcriptional regulator	WP_003434714.1	forward	0	0	0.153815	0.998935	1975.49	0.449677	0.342056	MurR/RpiR family transcriptional regulator
CD630_RS02885	CD630_04670		Cof-type HAD-IIB family hydrolase	WP_009895496.1	forward	0	0	0.829655	0.998935	28.1113	0.616264	1.34626	Cof-type HAD-IIB family hydrolase
CD630_RS02890	CD630_04680		alpha-glucosidase	WP_011860825.1	forward	0	0	0.531411	0.998935	58.9301	0.553328	0.960391	alpha-glucosidase
CD630_RS02895	CD630_04690		PTS sugar transporter subunit IIBCA	WP_011860826.1	forward	0	0	0.409429	0.998935	235.352	0.402645	1.01685	PTS sugar transporter subunit IIBCA
CD630_RS02900	CD630_04700	blaR1	blaR1	WP_011860827.1	reverse	0	0	0.123973	0.998935	1029.72	0.435965	0.284365	BlaR1 family beta-lactam sensor/signal transducer
CD630_RS02905	CD630_04710		BlaI/MecI/CopY family transcriptional regulator	WP_003417583.1	reverse	0	0	0.13741	0.998935	191.743	0.453195	0.303202	BlaI/MecI/CopY family transcriptional regulator
CD630_RS02910	CD630_04720		flavodoxin family protein	WP_003434723.1	forward	0	0	-0.328886	0.998935	353.641	0.395312	-0.831966	flavodoxin family protein
CD630_RS02915	CD630_04730		MarR family transcriptional regulator	WP_003434724.1	forward	0	0	-0.723327	0.998935	117.119	0.53692	-1.34718	MarR family transcriptional regulator
CD630_RS02920	CD630_04740		4Fe-4S binding protein	WP_003434727.1	forward	0	0	-0.16691	0.998935	273.613	0.453008	-0.368449	4Fe-4S binding protein
CD630_RS02925	CD630_04750		hypothetical protein	WP_162835940.1	reverse	0	0	-0.101641	0.998935	130.967	0.408178	-0.249011	hypothetical protein
CD630_RS02930	CD630_04760		hypothetical protein	WP_011860829.1	reverse	0	0	0.0632125	0.998935	47.8169	0.590378	0.107071	hypothetical protein
CD630_RS02935	CD630_04770		hypothetical protein	WP_011860830.1	forward	0	0	0.504776	0.998935	402.855	0.441011	1.14459	hypothetical protein
CD630_RS02940	CD630_04780		lantibiotic protection ABC transporter ATP-binding protein	WP_003434737.1	forward	0	0	-0.0949167	0.998935	266.305	0.404798	-0.234479	lantibiotic protection ABC transporter ATP-binding protein
CD630_RS02945	CD630_04790		lantibiotic immunity ABC transporter MutE/EpiE family permease subunit	WP_009888312.1	forward	0	0	-0.0917647	0.998935	294.93	0.428945	-0.213931	lantibiotic immunity ABC transporter MutE/EpiE family permease subunit
CD630_RS02950	CD630_04800		lantibiotic immunity ABC transporter MutG familypermease subunit	WP_011860831.1	forward	0	0	-0.231956	0.998935	816.785	0.481362	-0.481874	lantibiotic immunity ABC transporter MutG familypermease subunit
CD630_RS02955	CD630_04810		response regulator transcription factor	WP_003434748.1	forward	0	0	0.323625	0.998935	1071.72	0.410797	0.787797	response regulator transcription factor
CD630_RS02960	CD630_04820		HAMP domain-containing histidine kinase	WP_003434751.1	forward	0	0	0.298236	0.998935	1186.2	0.405006	0.736375	HAMP domain-containing histidine kinase
CD630_RS02965	CD630_04830		ABC transporter permease	WP_011860832.1	reverse	0	0	-0.333915	0.998935	53.1983	0.551638	-0.605315	ABC transporter permease
CD630_RS02970	CD630_04840		ABC transporter ATP-binding protein	WP_009895525.1	reverse	0	0	0.118404	0.998935	4.3906	0.639805	0.185062	ABC transporter ATP-binding protein
CD630_RS02975	CD630_04850		sensor histidine kinase	WP_021361763.1	reverse	0	0	-0.124788	0.998935	147.738	0.468187	-0.266534	sensor histidine kinase
CD630_RS02980	CD630_04860		response regulator transcription factor	WP_011860834.1	reverse	0	0	-0.19818	0.998935	125.26	0.450996	-0.439427	response regulator transcription factor
CD630_RS02985	CD630_04870		carbon-nitrogen hydrolase family protein	WP_011860835.1	reverse	0	0	0.344161	0.998935	2115.31	0.538655	0.638927	carbon-nitrogen hydrolase family protein
CD630_RS03025			Fic family protein		forward	0	0	0.241888	0.998935	58.7813	0.425108	0.569003	Fic family protein
CD630_RS03035	CD630_04970		YdcP family protein	WP_002324558.1	forward	0	0	-0.561643	0.998935	380.667	0.438634	-1.28044	YdcP family protein
CD630_RS03040	CD630_04980		DNA translocase FtsK	WP_002324557.1	forward	0	0	-0.535108	0.998935	1365.96	0.456804	-1.17142	DNA translocase FtsK
CD630_RS03045	CD630_04981		hypothetical protein	WP_011860839.1	forward	0	0	-0.899735	0.998935	96.0815	0.598158	-1.50418	hypothetical protein
CD630_RS03050	CD630_04990		replication initiation factor domain-containing protein	WP_025186485.1	forward	0	0	-0.450353	0.998935	1048.62	0.46105	-0.9768	replication initiation factor domain-containing protein
CD630_RS03055	CD630_04991		hypothetical protein	WP_001009056.1	forward	0	0	-0.321313	0.998935	55.6865	0.474294	-0.677455	hypothetical protein
CD630_RS03060	CD630_05000		antirestriction protein ArdA	WP_002324555.1	forward	0	0	-0.314421	0.998935	275.565	0.415322	-0.757054	antirestriction protein ArdA
CD630_RS03065	CD630_05010		conjugal transfer protein	WP_002324554.1	forward	0	0	-0.238405	0.998935	122.318	0.401965	-0.5931	conjugal transfer protein
CD630_RS03070	CD630_05020		ATP-binding protein	WP_002324553.1	forward	0	0	-0.467304	0.998935	818.338	0.395443	-1.18172	ATP-binding protein
CD630_RS03075	CD630_05030		YtxH domain-containing protein	WP_011860840.1	forward	0	0	-0.400613	0.998935	667.81	0.436681	-0.917405	YtxH domain-containing protein
CD630_RS03080			bifunctional lysozyme/C40 family peptidase	WP_022621483.1	forward	0	0	-0.316735	0.998935	271.281	0.463575	-0.683246	bifunctional lysozyme/C40 family peptidase
CD630_RS03085	CD630_05060	ltrA	ltrA	WP_002335621.1	forward	0	0	-0.555372	0.998935	724.26	0.404803	-1.37196	group II intron reverse transcriptase/maturase
CD630_RS03090			peptidase P60	WP_071605613.1	forward	0	0	-0.321138	0.998935	31.5713	0.514156	-0.624592	peptidase P60
CD630_RS03095	CD630_05070		conjugal transfer protein	WP_002324550.1	forward	0	0	-0.591212	0.998935	155.419	0.410277	-1.44101	conjugal transfer protein
CD630_RS03100	CD630_05071		hypothetical protein	WP_109271944.1	forward	0	0	-0.546461	0.998935	986.747	0.430822	-1.26842	hypothetical protein
CD630_RS03105	CD630_05080	tet(M)	tet(M)	WP_011860841.1	forward	0	0	0.234016	0.998935	71937.1	0.372409	0.628383	tetracycline resistance ribosomal protection protein Tet(M)
CD630_RS03110	CD630_05081		cysteine-rich KTR domain-containing protein	WP_002319681.1	forward	0	0	-0.0779318	0.998935	13822.5	0.347809	-0.224065	cysteine-rich KTR domain-containing protein
CD630_RS03115	CD630_05090		helix-turn-helix domain-containing protein	WP_002324548.1	reverse	0	0	0.238398	0.998935	10694.9	0.419121	0.568804	helix-turn-helix domain-containing protein
CD630_RS03120	CD630_05100		sigma-70 family RNA polymerase sigma factor	WP_002324547.1	forward	0	0	-0.609564	0.998935	564.065	0.454437	-1.34136	sigma-70 family RNA polymerase sigma factor
CD630_RS03125	CD630_05101		helix-turn-helix domain-containing protein	WP_002334012.1	forward	0	0	-0.553045	0.998935	418.918	0.461467	-1.19845	helix-turn-helix domain-containing protein
CD630_RS03130	CD630_05110	tndX	tndX	WP_002324544.1	forward	0	0	0.206946	0.998935	6880.11	0.370163	0.559069	site-specific resolvase TndX
CD630_RS03135			hypothetical protein	WP_042741433.1	forward	0	0	0.062627	0.998935	685.962	0.385552	0.162435	hypothetical protein
CD630_RS03150	CD630_05150		D-alanyl-D-alanine carboxypeptidase	WP_003439074.1	reverse	0	0	0.320174	0.998935	4438.03	0.424157	0.754847	D-alanyl-D-alanine carboxypeptidase
CD630_RS03155	CD630_05160		sigma-54-dependent transcriptional regulator	WP_011860845.1	reverse	0	0	0.415816	0.998935	3626.99	0.457582	0.908725	sigma-54-dependent transcriptional regulator
CD630_RS03160	CD630_05170		threonine/serine exporter family protein	WP_009888325.1	forward	0	0	0.225501	0.998935	732.718	0.42902	0.52562	threonine/serine exporter family protein
CD630_RS03165	CD630_05180		threonine/serine exporter family protein	WP_011860846.1	forward	0	0	-0.199072	0.998935	306.826	0.463087	-0.429881	threonine/serine exporter family protein
CD630_RS03170	CD630_05190		hypothetical protein	WP_003439078.1	forward	0	0	-0.320744	0.998935	78501.9	0.46003	-0.697223	hypothetical protein
CD630_RS03175	CD630_05200		DUF4118 domain-containing protein	WP_003439079.1	forward	0	0	0.228198	0.998935	1980.58	0.447792	0.509606	DUF4118 domain-containing protein
CD630_RS03180	CD630_05210		response regulator transcription factor	WP_003439080.1	forward	0	0	0.0744764	0.998935	745.549	0.418581	0.177926	response regulator transcription factor
CD630_RS03190	CD630_05230		transcriptional regulator	WP_003439084.1	forward	0	0	0.10282	0.998935	1251.24	0.381171	0.269747	transcriptional regulator
CD630_RS03195	CD630_05240		M20/M25/M40 family metallo-hydrolase	WP_011860849.1	reverse	0	0	0.489319	0.998935	1537.89	0.5263	0.929734	M20/M25/M40 family metallo-hydrolase
CD630_RS03200	CD630_05250		AbgT family transporter		reverse	0	0	0.452823	0.998935	3171.15	0.515439	0.878521	AbgT family transporter
CD630_RS03205	CD630_05270		MBL fold metallo-hydrolase	WP_003439090.1	reverse	0	0	0.0698124	0.998935	118.665	0.449861	0.155187	MBL fold metallo-hydrolase
CD630_RS03225	CD630_05310		YafY family transcriptional regulator	WP_003439096.1	forward	0	0	0.164157	0.998935	83.5453	0.527522	0.311185	YafY family transcriptional regulator
CD630_RS03230	CD630_05320		effector binding domain-containing protein	WP_003439097.1	forward	0	0	-0.629527	0.998935	18.6842	0.614943	-1.02372	effector binding domain-containing protein
CD630_RS03235	CD630_05330		response regulator	WP_003439098.1	forward	0	0	-0.194712	0.998935	163.482	0.394261	-0.493865	response regulator
CD630_RS03240	CD630_05340		chemotaxis protein CheC	WP_161792803.1	forward	0	0	0.03072	0.998935	921.436	0.375851	0.0817345	chemotaxis protein CheC
CD630_RS03245	CD630_05350		chemotaxis protein CheD	WP_003425085.1	forward	0	0	-0.0250988	0.998935	1444.88	0.359711	-0.0697749	chemotaxis protein CheD
CD630_RS03250	CD630_05360		purine-binding chemotaxis protein CheW	WP_003439100.1	forward	0	0	-0.0410922	0.998935	711.594	0.381995	-0.107573	purine-binding chemotaxis protein CheW
CD630_RS03255	CD630_05370		diguanylate cyclase	WP_009895564.1	forward	0	0	-0.0112567	0.998935	2055.02	0.37185	-0.0302722	diguanylate cyclase
CD630_RS03260	CD630_05380		HAMP domain-containing protein	WP_003425090.1	forward	0	0	0.250481	0.998935	5077.43	0.392157	0.638726	HAMP domain-containing protein
CD630_RS03265	CD630_05390		chemotaxis protein CheA	WP_011860851.1	forward	0	0	0.0566809	0.998935	3439.69	0.408956	0.138599	chemotaxis protein CheA
CD630_RS03270	CD630_05400		chemotaxis protein CheW	WP_003439104.1	forward	0	0	0.127415	0.998935	474.922	0.472352	0.269746	chemotaxis protein CheW
CD630_RS03275	CD630_05410		protein-glutamate O-methyltransferase CheR	WP_003425096.1	forward	0	0	0.0445232	0.998935	745.958	0.454049	0.098058	protein-glutamate O-methyltransferase CheR
CD630_RS03280	CD630_05420		chemotaxis protein CheB	WP_011860852.1	forward	0	0	-0.0126631	0.998935	533.023	0.466521	-0.0271438	chemotaxis protein CheB
CD630_RS03285	CD630_05430		DUF3298 and DUF4163 domain-containing protein	WP_011860853.1	forward	0	0	-0.224632	0.998935	49.6141	0.557413	-0.40299	DUF3298 and DUF4163 domain-containing protein
CD630_RS03290	CD630_05440		ornithine cyclodeaminase family protein	WP_003439110.1	forward	0	0	-0.216722	0.998935	1685.86	0.495001	-0.437822	ornithine cyclodeaminase family protein
CD630_RS03295	CD630_05450		lipoprotein	WP_003439113.1	forward	0	0	-0.14356	0.998935	3069.9	0.41735	-0.343981	lipoprotein
CD630_RS03300	CD630_05460		DUF975 family protein	WP_009888339.1	forward	0	0	-0.236578	0.998935	4207.22	0.36338	-0.651049	DUF975 family protein
CD630_RS03305	CD630_05470		BlaI/MecI/CopY family transcriptional regulator	WP_009888340.1	forward	0	0	-0.447414	0.998935	393.313	0.437453	-1.02277	BlaI/MecI/CopY family transcriptional regulator
CD630_RS03310	CD630_05480		M56 family metallopeptidase	WP_011860854.1	forward	0	0	0.00826474	0.998935	8295.75	0.406942	0.0203094	M56 family metallopeptidase
CD630_RS03315	CD630_05490		hypothetical protein	WP_003439126.1	forward	0	0	0.155924	0.998935	1186.35	0.462474	0.337152	hypothetical protein
CD630_RS03325	CD630_05510	sleC	sleC	WP_003425119.1	reverse	0	0	0.15231	0.998935	8.31631	0.624564	0.243867	spore cortex-lytic protein SleC
CD630_RS03330	CD630_05520		PrsW family intramembrane metalloprotease	WP_009901989.1	forward	0	0	-0.769104	0.998935	9.76585	0.598856	-1.28429	PrsW family intramembrane metalloprotease
CD630_RS03335	CD630_05530		RsmB/NOP family class I SAM-dependent RNA methyltransferase	WP_003436985.1	forward	0	0	-0.157187	0.998935	340.36	0.448193	-0.350712	RsmB/NOP family class I SAM-dependent RNA methyltransferase
CD630_RS03345	CD630_05550	lepB	lepB	WP_003425129.1	forward	0	0	0.139183	0.998935	741.956	0.357591	0.389224	signal peptidase I
CD630_RS03350	CD630_05560		TIM barrel protein	WP_011860855.1	forward	0	0	-0.0562812	0.998935	517.538	0.405452	-0.138811	TIM barrel protein
CD630_RS03355	CD630_05570		nucleoside kinase	WP_003436982.1	forward	0	0	0.0394072	0.998935	1028.25	0.384427	0.102509	nucleoside kinase
CD630_RS03360	CD630_05580	glsA	glsA	WP_003417962.1	forward	0	0	-0.350848	0.998935	2311.98	0.532216	-0.659222	glutaminase A
CD630_RS03365	CD630_05590		helix-turn-helix transcriptional regulator	WP_003417965.1	forward	0	0	0.0332452	0.998935	7119.95	0.448876	0.0740633	helix-turn-helix transcriptional regulator
CD630_RS03370	CD630_05600		deoxyribonuclease IV	WP_003438990.1	forward	0	0	-0.272915	0.998935	315.35	0.551587	-0.494781	deoxyribonuclease IV
CD630_RS03375	CD630_05610		aldo/keto reductase	WP_009895580.1	forward	0	0	-0.546212	0.998935	926.803	0.464502	-1.17591	aldo/keto reductase
CD630_RS03380	CD630_05620		RusA family crossover junction endodeoxyribonuclease	WP_009895581.1	reverse	0	0	-0.165597	0.998935	267.208	0.439414	-0.376858	RusA family crossover junction endodeoxyribonuclease
CD630_RS03385	CD630_05630	queG	queG	WP_003438992.1	forward	0	0	-0.400099	0.998935	109.155	0.504241	-0.793468	tRNA epoxyqueuosine(34) reductase QueG
CD630_RS03390	CD630_05640		ATP-binding protein	WP_003438993.1	forward	0	0	-0.157181	0.998935	472.489	0.384475	-0.40882	ATP-binding protein
CD630_RS03395	CD630_05650	nth	nth	WP_025782658.1	forward	0	0	-0.645615	0.998935	705.606	0.46929	-1.37573	endonuclease III
CD630_RS03400	CD630_05660	trmL	trmL	WP_003429657.1	forward	0	0	0.502058	0.998935	2057.58	0.47106	1.06581	tRNA (uridine(34)/cytosine(34)/5- carboxymethylaminomethyluridine(34)-2'-O)- methyltransferase TrmL
CD630_RS03405	CD630_05670		DegV family protein	WP_003438997.1	forward	0	0	0.369248	0.998935	820.174	0.405658	0.910244	DegV family protein
CD630_RS03410	CD630_05690		BMP family ABC transporter substrate-binding protein	WP_011860858.1	forward	0	0	0.775918	0.998935	339.37	0.523902	1.48104	BMP family ABC transporter substrate-binding protein
CD630_RS03415	CD630_05700		BMP family ABC transporter substrate-binding protein	WP_021369267.1	forward	0	0	0.233472	0.998935	600.107	0.426365	0.547588	BMP family ABC transporter substrate-binding protein
CD630_RS03430	CD630_05730		DUF445 family protein	WP_003439009.1	forward	0	0	-0.341959	0.998935	278.143	0.447784	-0.76367	DUF445 family protein
CD630_RS03435	CD630_05740	thrS	thrS	WP_009888359.1	forward	0	0	0.164604	0.998935	16103.2	0.349119	0.471485	threonine--tRNA ligase
CD630_RS03440	CD630_05750		Rpn family recombination-promoting nuclease/putative transposase	WP_009902002.1	forward	0	0	0.119102	0.998935	457.244	0.445916	0.267096	Rpn family recombination-promoting nuclease/putative transposase
CD630_RS03445	CD630_05760		sensor histidine kinase	WP_011860860.1	forward	0	0	-0.0287957	0.998935	542.201	0.544077	-0.0529258	sensor histidine kinase
CD630_RS03450	CD630_05770		hydrolase	WP_009902004.1	reverse	0	0	-0.35964	0.998935	1190.88	0.371664	-0.967648	hydrolase
CD630_RS03455	CD630_05780		MFS transporter	WP_009888369.1	reverse	0	0	0.0958019	0.998935	385.622	0.538475	0.177913	MFS transporter
CD630_RS03460	CD630_05790		TetR/AcrR family transcriptional regulator	WP_021358883.1	reverse	0	0	0.0447967	0.998935	48.5762	0.609171	0.0735372	TetR/AcrR family transcriptional regulator
CD630_RS03465	CD630_05800		NADP-dependent glyceraldehyde-3-phosphate dehydrogenase	WP_009895591.1	forward	0	0	-0.467361	0.998935	420.036	0.54862	-0.851883	NADP-dependent glyceraldehyde-3-phosphate dehydrogenase
CD630_RS03470	CD630_05810		TetR/AcrR family transcriptional regulator	WP_011860862.1	forward	0	0	0.431017	0.998935	155.115	0.487078	0.884902	TetR/AcrR family transcriptional regulator
CD630_RS03475	CD630_05820		pyruvate, phosphate dikinase	WP_011860863.1	forward	0	0	0.366777	0.998935	1337.53	0.460336	0.796758	pyruvate, phosphate dikinase
CD630_RS03480	CD630_05822		EAL domain-containing protein	WP_021360195.1	reverse	0	0	-0.228371	0.998935	373.454	0.402181	-0.567832	EAL domain-containing protein
CD630_RS03485	CD630_05830		GGDEF domain-containing protein	WP_021369859.1	reverse	0	0	-0.322673	0.998935	678.829	0.480656	-0.671319	GGDEF domain-containing protein
CD630_RS03490	CD630_05840		GGDEF domain-containing protein	WP_011860865.1	reverse	0	0	-0.278683	0.998935	584.435	0.452403	-0.616006	GGDEF domain-containing protein
CD630_RS03495	CD630_05850		GntR family transcriptional regulator	WP_011860866.1	forward	0	0	0.111845	0.998935	1016.99	0.490143	0.228189	GntR family transcriptional regulator
CD630_RS03500	CD630_05860		hypothetical protein	WP_009895603.1	forward	0	0	0.214801	0.998935	667.398	0.47936	0.4481	hypothetical protein
CD630_RS03525	CD630_05910		heavy metal translocating P-type ATPase	WP_011860870.1	reverse	0	0	0.1223	0.998935	5109.36	0.65104	0.187853	heavy metal translocating P-type ATPase
CD630_RS03530	CD630_05920		hypothetical protein	WP_003438917.1	reverse	0	0	-0.0783782	0.998935	568.442	0.651927	-0.120225	hypothetical protein
CD630_RS03535	CD630_05921		lipoprotein	WP_011860871.1	forward	0	0	-0.146032	0.998935	93.7862	0.489789	-0.298153	lipoprotein
CD630_RS03540	CD630_05930		DUF3788 domain-containing protein	WP_003438911.1	reverse	0	0	-0.294843	0.998935	301.385	0.478595	-0.616059	DUF3788 domain-containing protein
CD630_RS03545	CD630_05940		DUF3440 domain-containing protein	WP_003438907.1	forward	0	0	0.271456	0.998935	1768.32	0.387535	0.700467	DUF3440 domain-containing protein
CD630_RS03550	CD630_05950		ParB-like nuclease domain-containing protein	WP_003429542.1	forward	0	0	0.391504	0.998935	1716.65	0.438386	0.893059	ParB-like nuclease domain-containing protein
CD630_RS03555	CD630_05960		spore coat associated protein CotJA	WP_003429541.1	forward	0	0	-0.260929	0.998935	3.3279	0.647901	-0.402729	spore coat associated protein CotJA
CD630_RS03560	CD630_05970		spore coat protein CotJB	WP_003438891.1	forward	0	0	-0.924613	0.998935	4.22973	0.652042	-1.41803	spore coat protein CotJB
CD630_RS03565	CD630_05980		manganese catalase family protein	WP_003438889.1	forward	0	0	0.464931	0.998935	23.2024	0.517856	0.897799	manganese catalase family protein
CD630_RS03570	CD630_05990		helix-turn-helix transcriptional regulator		reverse	0	0	0.164366	0.998935	5.28022	0.651634	0.252236	helix-turn-helix transcriptional regulator
CD630_RS03575	CD630_06010		methylated-DNA--[protein]-cysteine S-methyltransferase	WP_009902015.1	forward	0	0	0.356666	0.998935	363.127	0.399907	0.891873	methylated-DNA--[protein]-cysteine S-methyltransferase
CD630_RS03580	CD630_06011		class I SAM-dependent methyltransferase	WP_003438883.1	forward	0	0	-0.0445727	0.998935	174.457	0.460184	-0.0968584	class I SAM-dependent methyltransferase
CD630_RS03585			DUF5082 family protein	WP_021361775.1	reverse	0	0	0.299554	0.998935	2715.07	0.397923	0.752794	DUF5082 family protein
CD630_RS03590	CD630_06040		DUF3795 domain-containing protein	WP_003438867.1	forward	0	0	-0.178007	0.998935	461.25	0.418927	-0.424911	DUF3795 domain-containing protein
CD630_RS03595	CD630_06050		GrpB family protein		forward	0	0	-0.118818	0.998935	465.535	0.357812	-0.332068	GrpB family protein
CD630_RS03600			hypothetical protein		forward	0	0	0.149823	0.998935	949.9	0.394882	0.379413	hypothetical protein
CD630_RS03605	CD630_06071		transposase		forward	0	0	0.201882	0.998935	328.545	0.450109	0.448517	transposase
CD630_RS03610			chloride channel protein	WP_009895617.1	forward	0	0	0.0156044	0.998935	1170.66	0.378758	0.0411988	chloride channel protein
CD630_RS03615	CD630_06080		urea carboxylase-associated family protein	WP_032506828.1	reverse	0	0	0.281183	0.998935	591.737	0.428447	0.656283	urea carboxylase-associated family protein
CD630_RS03620	CD630_06090		GrpB family protein	WP_011860876.1	forward	0	0	0.13976	0.998935	229.954	0.422137	0.331078	GrpB family protein
CD630_RS03625	CD630_06100		sensor histidine kinase	WP_011860877.1	reverse	0	0	-0.381548	0.998935	286.682	0.519412	-0.734577	sensor histidine kinase
CD630_RS03630	CD630_06110		response regulator transcription factor	WP_009895627.1	reverse	0	0	0.0568797	0.998935	272.915	0.437938	0.129881	response regulator transcription factor
CD630_RS03635	CD630_06120		ABC transporter permease	WP_011860878.1	reverse	0	0	-0.0378441	0.998935	79.8959	0.422385	-0.0895962	ABC transporter permease
CD630_RS03640	CD630_06130		ABC transporter ATP-binding protein	WP_009895631.1	reverse	0	0	-0.086224	0.998935	18.4744	0.572086	-0.150718	ABC transporter ATP-binding protein
CD630_RS03645	CD630_06150		TetR/AcrR family transcriptional regulator	WP_009888409.1	reverse	0	0	0.376755	0.998935	5269.55	0.509093	0.74005	TetR/AcrR family transcriptional regulator
CD630_RS03650	CD630_06160		MerR family transcriptional regulator	WP_009895633.1	reverse	0	0	0.390795	0.998935	455.362	0.522321	0.74819	MerR family transcriptional regulator
CD630_RS03655	CD630_06170		CPBP family intramembrane metalloprotease	WP_011860879.1	reverse	0	0	0.481794	0.998935	678.466	0.510288	0.944161	CPBP family intramembrane metalloprotease
CD630_RS03660	CD630_06180		LytTR family transcriptional regulator DNA-binding domain-containing protein	WP_003437661.1	reverse	0	0	0.397271	0.998935	163.666	0.486364	0.816819	LytTR family transcriptional regulator DNA-binding domain-containing protein
CD630_RS03665	CD630_06190		YvrJ family protein	WP_003429511.1	reverse	0	0	0.711636	0.998935	180.403	0.527462	1.34917	YvrJ family protein
CD630_RS03670	CD630_06200		DUF2922 domain-containing protein	WP_003437662.1	reverse	0	0	0.262609	0.998935	623.485	0.502165	0.522953	DUF2922 domain-containing protein
CD630_RS03675	CD630_06220		DUF1659 domain-containing protein	WP_003437342.1	reverse	0	0	0.576961	0.998935	202.086	0.538361	1.0717	DUF1659 domain-containing protein
CD630_RS03680	CD630_06240		transcriptional regulator	WP_009895643.1	forward	0	0	0.0176403	0.998935	9.8852	0.626193	0.0281707	transcriptional regulator
CD630_RS03685	CD630_06250		conserved phage C-terminal domain-containing protein	WP_011860882.1	forward	0	0	-0.17151	0.998935	201.814	0.478547	-0.358396	conserved phage C-terminal domain-containing protein
CD630_RS03690	CD630_06260		AAA family ATPase	WP_003437698.1	forward	0	0	-0.0372053	0.998935	99.3435	0.408062	-0.0911757	AAA family ATPase
CD630_RS03695	CD630_06270		transcriptional regulator	WP_003437697.1	forward	0	0	-0.0799311	0.998935	4.13656	0.645971	-0.123738	transcriptional regulator
CD630_RS03700	CD630_06271		4Fe-4S binding protein	WP_003418105.1	forward	0	0	0.0293636	0.998935	4542.98	0.652018	0.0450349	4Fe-4S binding protein
CD630_RS03710	CD630_06290		Crp/Fnr family transcriptional regulator	WP_003427851.1	reverse	0	0	0.247285	0.998935	698.065	0.487701	0.507043	Crp/Fnr family transcriptional regulator
CD630_RS03715	CD630_06300		MATE family efflux transporter	WP_021361777.1	reverse	0	0	0.25536	0.998935	45.4039	0.578909	0.441105	MATE family efflux transporter
CD630_RS03720	CD630_06310		PadR family transcriptional regulator	WP_011860885.1	forward	0	0	-0.306919	0.998935	40.4389	0.447773	-0.685435	PadR family transcriptional regulator
CD630_RS03730	CD630_06330		DNA alkylation repair protein	WP_011860887.1	forward	0	0	0.0314679	0.998935	316.499	0.433637	0.0725674	DNA alkylation repair protein
CD630_RS03740	CD630_06350		alpha/beta hydrolase	WP_021361779.1	forward	0	0	-0.455429	0.998935	274.655	0.43553	-1.04569	alpha/beta hydrolase
CD630_RS03745	CD630_06360		radical SAM protein	WP_009902047.1	forward	0	0	-0.21345	0.998935	315.773	0.434331	-0.491445	radical SAM protein
CD630_RS03750	CD630_06370		GNAT family N-acetyltransferase	WP_009902048.1	forward	0	0	0.0623948	0.998935	47.7517	0.439681	0.141909	GNAT family N-acetyltransferase
CD630_RS03755	CD630_06390		Rpn family recombination-promoting nuclease/putative transposase	WP_009902050.1	forward	0	0	-0.178062	0.998935	517.304	0.49004	-0.363362	Rpn family recombination-promoting nuclease/putative transposase
CD630_RS03760	CD630_06400		DUF3841 domain-containing protein	WP_009895664.1	forward	0	0	-0.315784	0.998935	49.1686	0.54184	-0.5828	DUF3841 domain-containing protein
CD630_RS03765	CD630_06410		hypothetical protein	WP_011860890.1	forward	0	0	-0.0509121	0.998935	384.62	0.432748	-0.117648	hypothetical protein
CD630_RS03770	CD630_06420		helix-turn-helix transcriptional regulator	WP_011860891.1	forward	0	0	0.32572	0.998935	221.697	0.450874	0.722419	helix-turn-helix transcriptional regulator
CD630_RS03780	CD630_06430		response regulator transcription factor	WP_009895666.1	forward	0	0	-0.0557907	0.998935	500.796	0.414583	-0.134571	response regulator transcription factor
CD630_RS03785	CD630_06440		sensor histidine kinase	WP_009895668.1	forward	0	0	-0.23597	0.998935	370.797	0.401291	-0.588028	sensor histidine kinase
CD630_RS03790	CD630_06450		ABC transporter ATP-binding protein	WP_011860893.1	forward	0	0	-0.0869588	0.998935	761.83	0.39227	-0.221681	ABC transporter ATP-binding protein
CD630_RS03795	CD630_06460		ABC transporter permease	WP_011860894.1	forward	0	0	-0.316207	0.998935	213.153	0.522886	-0.604734	ABC transporter permease
CD630_RS03800	CD630_06470		Fic family protein		forward	0	0	-0.186508	0.998935	241.807	0.553997	-0.336659	Fic family protein
CD630_RS03805	CD630_06480		GntR family transcriptional regulator	WP_009892717.1	forward	0	0	-0.590772	0.998935	306.523	0.467128	-1.26469	GntR family transcriptional regulator
CD630_RS03810	CD630_06490		S9 family peptidase	WP_021369284.1	forward	0	0	-0.132776	0.998935	40.146	0.607487	-0.218566	S9 family peptidase
CD630_RS03815	CD630_06500		S9 family peptidase	WP_011860896.1	forward	0	0	0.186326	0.998935	60.8486	0.57392	0.324656	S9 family peptidase
CD630_RS03820	CD630_06510		permease	WP_011860897.1	forward	0	0	0.558291	0.998935	381.384	0.442925	1.26046	permease
CD630_RS03825	CD630_06520		GntR family transcriptional regulator	WP_003440181.1	forward	0	0	0.300889	0.998935	177	0.39645	0.758959	GntR family transcriptional regulator
CD630_RS03830	CD630_06530		ABC transporter ATP-binding protein	WP_011860900.1	forward	0	0	0.250242	0.998935	483.74	0.383762	0.652075	ABC transporter ATP-binding protein
CD630_RS03835	CD630_06540		ABC-2 transporter permease	WP_003440185.1	forward	0	0	0.101456	0.998935	305.828	0.515603	0.196772	ABC-2 transporter permease
CD630_RS03840	CD630_06550		MBL fold metallo-hydrolase	WP_011860901.1	forward	0	0	0.335317	0.998935	486.558	0.444144	0.754973	MBL fold metallo-hydrolase
CD630_RS03845	CD630_06560		chloride channel protein	WP_011860902.1	forward	0	0	-0.118513	0.998935	73.0493	0.454223	-0.260914	chloride channel protein
CD630_RS03850	CD630_06570		cation:proton antiporter	WP_011860903.1	forward	0	0	0.00837188	0.998935	171.597	0.488489	0.0171383	cation:proton antiporter
CD630_RS03860	CD630_06590	tcdR	tcdR	WP_003434528.1	forward	0	0	-0.117869	0.998935	4.61077	0.602407	-0.195664	glycosylating toxin sigma factor TcdR
CD630_RS03865	CD630_06600	tcdB	tcdB	WP_009902069.1	forward	0	0	-0.454531	0.998935	553.833	0.374103	-1.21499	glycosylating toxin TcdB
CD630_RS03870	CD630_06610	tcdE	tcdE	WP_003434540.1	forward	0	0	-0.49734	0.998935	12.5841	0.614713	-0.809061	holin-like glycosylating toxin export protein TcdE
CD630_RS03875			hypothetical protein	WP_106817044.1	forward	0	0	-0.423786	0.998935	3.81443	0.651653	-0.650325	hypothetical protein
CD630_RS03890	CD630_06641		hypothetical protein	WP_009888450.1	forward	0	0	-0.0208288	0.998935	14.9826	0.648371	-0.0321248	hypothetical protein
CD630_RS03900	CD630_06650		ABC transporter permease	WP_011860906.1	reverse	0	0	0.0997507	0.998935	15.7058	0.622809	0.160163	ABC transporter permease
CD630_RS03905	CD630_06660		ABC transporter permease	WP_011860907.1	reverse	0	0	0.290652	0.998935	7.18768	0.651003	0.446468	ABC transporter permease
CD630_RS03910	CD630_06670		ABC transporter ATP-binding protein	WP_011860908.1	reverse	0	0	0.628576	0.998935	4.47344	0.652047	0.964004	ABC transporter ATP-binding protein
CD630_RS03920	CD630_06690		HAMP domain-containing histidine kinase	WP_011860909.1	forward	0	0	0.174477	0.998935	811.049	0.405276	0.430515	HAMP domain-containing histidine kinase
CD630_RS03925	CD630_06700		BlaI/MecI/CopY family transcriptional regulator	WP_003426867.1	forward	0	0	-0.0123015	0.998935	48.6809	0.569662	-0.0215943	BlaI/MecI/CopY family transcriptional regulator
CD630_RS03930	CD630_06710		glyoxalase	WP_009888463.1	forward	0	0	0.314991	0.998935	215.171	0.423521	0.743744	glyoxalase
CD630_RS03935	CD630_06720		Nif3-like dinuclear metal center hexameric protein	WP_003439173.1	forward	0	0	0.26221	0.998935	8806.75	0.459328	0.570856	Nif3-like dinuclear metal center hexameric protein
CD630_RS03940	CD630_06730		methyltransferase domain-containing protein	WP_003439170.1	forward	0	0	0.299991	0.998935	928.197	0.445349	0.673607	methyltransferase domain-containing protein
CD630_RS03945	CD630_06750		GNAT family N-acetyltransferase	WP_009895705.1	forward	0	0	0.326988	0.998935	162.571	0.480933	0.679904	GNAT family N-acetyltransferase
CD630_RS03950	CD630_06760		hypothetical protein	WP_011860913.1	reverse	0	0	0.417415	0.998935	87.5627	0.413444	1.00961	hypothetical protein
CD630_RS03955	CD630_06770		sigma-70 family RNA polymerase sigma factor	WP_003439159.1	reverse	0	0	-0.0681244	0.998935	30.1901	0.490737	-0.13882	sigma-70 family RNA polymerase sigma factor
CD630_RS03965	CD630_06790		nuclear transport factor 2 family protein	WP_009902083.1	forward	0	0	-0.839914	0.998935	16.4667	0.568326	-1.47787	nuclear transport factor 2 family protein
CD630_RS03970	CD630_06800		ester cyclase	WP_011860914.1	forward	0	0	-0.368149	0.998935	15.4299	0.553093	-0.665618	ester cyclase
CD630_RS03975	CD630_06810		MFS transporter	WP_009895721.1	forward	0	0	-0.02934	0.998935	87.3692	0.414541	-0.0707772	MFS transporter
CD630_RS03980	CD630_06820		sodium:solute symporter	WP_011860915.1	forward	0	0	0.229929	0.998935	215.021	0.409918	0.560914	sodium:solute symporter
CD630_RS03985	CD630_06830		LacI family DNA-binding transcriptional regulator	WP_003429728.1	forward	0	0	0.291568	0.998935	485.911	0.382311	0.762645	LacI family DNA-binding transcriptional regulator
CD630_RS03990	CD630_06840	hflB	hflB	WP_003439135.1	reverse	0	0	-0.223343	0.998935	22.8206	0.53635	-0.416413	AAA family ATPase
CD630_RS03995	CD630_06850		translation initiation factor IF-3	WP_011860916.1	forward	0	0	0.495072	0.998935	9045.28	0.485359	1.02001	translation initiation factor IF-3
CD630_RS04005	CD630_06870	rplT	rplT	WP_003429730.1	forward	0	0	0.236141	0.998935	10987.6	0.408055	0.578698	50S ribosomal protein L20
CD630_RS04010	CD630_06880		DNA-binding protein	WP_021358940.1	forward	0	0	0.142237	0.998935	30.2302	0.627543	0.226657	DNA-binding protein
CD630_RS04015	CD630_06890		metallophosphoesterase	WP_009902098.1	forward	0	0	-0.544297	0.998935	439.219	0.501021	-1.08638	metallophosphoesterase
CD630_RS04025	CD630_06910		SDR family NAD(P)-dependent oxidoreductase	WP_003436810.1	forward	0	0	0.183196	0.998935	170.324	0.421802	0.434317	SDR family NAD(P)-dependent oxidoreductase
CD630_RS04030	CD630_06920		metallo-hydrolase/oxidoreductase	WP_011860919.1	reverse	0	0	0.609579	0.998935	3103.43	0.439174	1.38801	metallo-hydrolase/oxidoreductase
CD630_RS04035	CD630_06930		MerR family transcriptional regulator	WP_011860920.1	reverse	0	0	0.0582108	0.998935	466.857	0.407577	0.142822	MerR family transcriptional regulator
CD630_RS04040	CD630_06940		TetR/AcrR family transcriptional regulator	WP_011860921.1	forward	0	0	0.196981	0.998935	539.95	0.446222	0.44144	TetR/AcrR family transcriptional regulator
CD630_RS04045	CD630_06941		hypothetical protein	WP_011860922.1	forward	0	0	0.033035	0.998935	47.6696	0.484502	0.0681833	hypothetical protein
CD630_RS04050	CD630_06950		metalloendopeptidase	WP_011860923.1	reverse	0	0	0.445089	0.998935	198.488	0.481308	0.924749	metalloendopeptidase
CD630_RS04060	CD630_06970		TrkA family potassium uptake protein	WP_003418257.1	forward	0	0	0.658783	0.998935	672.653	0.485496	1.35693	TrkA family potassium uptake protein
CD630_RS04065	CD630_06980		RNA methyltransferase	WP_003436797.1	forward	0	0	0.474	0.998935	548.932	0.465711	1.0178	RNA methyltransferase
CD630_RS04070	CD630_06990	pheS	pheS	WP_003436795.1	forward	0	0	0.371356	0.998935	6027.59	0.38819	0.956634	phenylalanine--tRNA ligase subunit alpha
CD630_RS04075	CD630_07000		phenylalanine--tRNA ligase subunit beta	WP_011860925.1	forward	0	0	0.246965	0.998935	12847.8	0.386446	0.639069	phenylalanine--tRNA ligase subunit beta
CD630_RS04080	CD630_07010	zapA	zapA	WP_009895750.1	forward	0	0	0.305554	0.998935	9725.85	0.369041	0.827968	cell division protein ZapA
CD630_RS04085	CD630_07020		DUF1275 domain-containing protein	WP_003436876.1	forward	0	0	0.290288	0.998935	171.433	0.511316	0.567728	DUF1275 domain-containing protein
CD630_RS04090	CD630_07030		U32 family peptidase	WP_011860926.1	forward	0	0	-0.0270892	0.998935	1902.63	0.371706	-0.072878	U32 family peptidase
CD630_RS04095	CD630_07040		HD domain-containing protein	WP_011860927.1	forward	0	0	-0.340573	0.998935	1170.74	0.479821	-0.709792	HD domain-containing protein
CD630_RS04105	CD630_07060		nitroreductase family protein	WP_011860928.1	forward	0	0	-0.107215	0.998935	1983.86	0.363527	-0.29493	nitroreductase family protein
CD630_RS04110	CD630_07070		transporter substrate-binding domain-containing protein	WP_032506834.1	forward	0	0	-0.509943	0.998935	4807.01	0.370311	-1.37707	transporter substrate-binding domain-containing protein
CD630_RS04115	CD630_07080		aminoacyl-histidine dipeptidase	WP_003436882.1	reverse	0	0	0.282926	0.998935	88318.1	0.406332	0.696294	aminoacyl-histidine dipeptidase
CD630_RS04120	CD630_07090		endonuclease MutS2	WP_011860930.1	forward	0	0	0.216404	0.998935	2211.99	0.439352	0.492552	endonuclease MutS2
CD630_RS04125	CD630_07100		DUF523 domain-containing protein	WP_011860931.1	forward	0	0	-0.0513581	0.998935	98.642	0.585966	-0.087647	DUF523 domain-containing protein
CD630_RS04130	CD630_07110		arginine--tRNA ligase	WP_003436885.1	forward	0	0	0.24951	0.998935	6032.67	0.364246	0.685005	arginine--tRNA ligase
CD630_RS04135	CD630_07120		hypothetical protein	WP_011860932.1	forward	0	0	-0.339286	0.998935	1296.08	0.516317	-0.657127	hypothetical protein
CD630_RS04140	CD630_07121		hypothetical protein	WP_003418305.1	reverse	0	0	-0.472132	0.998935	706.398	0.60673	-0.778158	hypothetical protein
CD630_RS04145	CD630_07130		B12-binding domain-containing radical SAM protein	WP_011860933.1	forward	0	0	0.260219	0.998935	1590.47	0.427889	0.608147	B12-binding domain-containing radical SAM protein
CD630_RS04150	CD630_07140		tetratricopeptide repeat protein	WP_011860934.1	forward	0	0	0.0461188	0.998935	884.451	0.402515	0.114577	tetratricopeptide repeat protein
CD630_RS04155	CD630_07141		sugar O-acetyltransferase		forward	0	0	0.326415	0.998935	3.38086	0.648569	0.503285	sugar O-acetyltransferase
CD630_RS04160	CD630_07150		bifunctional enoyl-CoA hydratase/phosphate acetyltransferase	WP_003436909.1	forward	0	0	-0.166141	0.998935	1948.75	0.595743	-0.27888	bifunctional enoyl-CoA hydratase/phosphate acetyltransferase
CD630_RS04175	CD630_07180		formate--tetrahydrofolate ligase	WP_009888533.1	forward	0	0	-0.323791	0.998935	23772.4	0.450304	-0.71905	formate--tetrahydrofolate ligase
CD630_RS04230	CD630_07290	gcvH	gcvH	WP_003418363.1	forward	0	0	-0.601751	0.998935	7745.69	0.501701	-1.19942	glycine cleavage system protein GcvH
CD630_RS04260	CD630_07350		DUF3842 family protein	WP_003418377.1	forward	0	0	-0.499277	0.998935	11669.9	0.501935	-0.994705	DUF3842 family protein
CD630_RS04265	CD630_07360		hypothetical protein	WP_003432237.1	forward	0	0	-0.483855	0.998935	5079.24	0.506477	-0.955335	hypothetical protein
CD630_RS04270	CD630_07370	hisJ	hisJ	WP_009895786.1	forward	0	0	0.195552	0.998935	730.523	0.405786	0.48191	histidinol-phosphatase HisJ
CD630_RS04280	CD630_07390		hypothetical protein	WP_011860939.1	forward	0	0	0.334307	0.998935	189.192	0.49261	0.678645	hypothetical protein
CD630_RS04285	CD630_07400		alanine--glyoxylate aminotransferase family protein	WP_011860940.1	reverse	0	0	-0.504351	0.998935	362.994	0.564798	-0.892976	alanine--glyoxylate aminotransferase family protein
CD630_RS04295	CD630_07420		ethanolamine utilization protein EutH	WP_011860941.1	forward	0	0	-0.72246	0.998935	134.693	0.521803	-1.38455	ethanolamine utilization protein EutH
CD630_RS04300	CD630_07430		DeoR/GlpR transcriptional regulator	WP_003418385.1	reverse	0	0	0.476029	0.998935	1065.58	0.406	1.17249	DeoR/GlpR transcriptional regulator
CD630_RS04310	CD630_07440		flagellar motor protein	WP_011860942.1	forward	0	0	-0.0558111	0.998935	974.171	0.473628	-0.117837	flagellar motor protein
CD630_RS04315	CD630_07450		OmpA family protein	WP_003436950.1	forward	0	0	0.00714918	0.998935	1004.95	0.445002	0.0160655	OmpA family protein
CD630_RS04320	CD630_07460		hypothetical protein	WP_011860944.1	forward	0	0	-0.0574779	0.998935	36.8933	0.640242	-0.0897752	hypothetical protein
CD630_RS04325	CD630_07470		extracellular solute-binding protein	WP_011860945.1	forward	0	0	-0.353342	0.998935	1564.96	0.400727	-0.881752	extracellular solute-binding protein
CD630_RS04330	CD630_07480		EAL domain-containing protein	WP_009895801.1	forward	0	0	-0.189665	0.998935	2494.1	0.342515	-0.553741	EAL domain-containing protein
CD630_RS04335	CD630_07490		ATP-dependent helicase	WP_032506835.1	forward	0	0	0.30905	0.998935	985.128	0.432381	0.714762	ATP-dependent helicase
CD630_RS04355	CD630_07530		cysteine desulfurase	WP_009895806.1	forward	0	0	-0.0493387	0.998935	489.736	0.384751	-0.128236	cysteine desulfurase
CD630_RS04360	CD630_07540	thiI	thiI	WP_021413484.1	forward	0	0	0.207691	0.998935	1673.54	0.372626	0.557371	tRNA 4-thiouridine(8) synthase ThiI
CD630_RS04365	CD630_07550		prepilin-type N-terminal cleavage/methylation domain-containing protein	WP_011860949.1	forward	0	0	0.257175	0.998935	1960.09	0.375487	0.684912	prepilin-type N-terminal cleavage/methylation domain-containing protein
CD630_RS04370	CD630_07560		nitroreductase	WP_003437445.1	forward	0	0	-0.161513	0.998935	3943.15	0.436044	-0.370404	nitroreductase
CD630_RS04375	CD630_07570		GGDEF and EAL domain-containing protein	WP_003437448.1	forward	0	0	0.256676	0.998935	1570.11	0.372292	0.689449	GGDEF and EAL domain-containing protein
CD630_RS04380	CD630_07580	pflA	pflA	WP_011860950.1	reverse	0	0	0.35391	0.998935	4324.67	0.485059	0.729623	pyruvate formate lyase-activating protein
CD630_RS04385	CD630_07590	pflB	pflB	WP_003437454.1	reverse	0	0	0.382827	0.998935	157632	0.481428	0.795192	formate C-acetyltransferase
CD630_RS04395	CD630_07610		DEAD/DEAH box helicase	WP_003437464.1	forward	0	0	0.651691	0.998935	7505.4	0.524276	1.24303	DEAD/DEAH box helicase
CD630_RS04400	CD630_07620		BglG family transcription antiterminator	WP_011860951.1	forward	0	0	0.475475	0.998935	2345.49	0.627375	0.75788	BglG family transcription antiterminator
CD630_RS04420	CD630_07660		PTS glucitol/sorbitol transporter subunit IIB	WP_003418410.1	forward	0	0	-0.237771	0.998935	3399.77	0.651055	-0.365208	PTS glucitol/sorbitol transporter subunit IIB
CD630_RS04425	CD630_07670		PTS glucitol/sorbitol transporter subunit IIA	WP_003437468.1	forward	0	0	-0.371212	0.998935	1738.74	0.646891	-0.57384	PTS glucitol/sorbitol transporter subunit IIA
CD630_RS04430	CD630_07680	srlD	srlD	WP_009895815.1	forward	0	0	0.0518036	0.998935	4511.17	0.647174	0.0800459	sorbitol-6-phosphate dehydrogenase
CD630_RS04435	CD630_07690		molybdopterin-dependent oxidoreductase	WP_011860952.1	forward	0	0	0.200904	0.998935	728.447	0.412769	0.486723	molybdopterin-dependent oxidoreductase
CD630_RS04440	CD630_07700	spoIIAA	spoIIAA	WP_003418414.1	forward	0	0	-0.865767	0.998935	187.552	0.561262	-1.54254	anti-sigma F factor antagonist
CD630_RS04445	CD630_07710		anti-sigma F factor	WP_003418415.1	forward	0	0	-0.49508	0.998935	258.809	0.529093	-0.935714	anti-sigma F factor
CD630_RS04460	CD630_07740	spoVAD	spoVAD	WP_003437476.1	forward	0	0	0.499216	0.998935	8.53512	0.635012	0.786153	stage V sporulation protein AD
CD630_RS04465	CD630_07750	spoVAE	spoVAE	WP_014466362.1	forward	0	0	0.690502	0.998935	22.9191	0.625409	1.10408	stage V sporulation protein AE
CD630_RS04470	CD630_07760		LacI family DNA-binding transcriptional regulator	WP_003437479.1	forward	0	0	0.13384	0.998935	1711.57	0.464066	0.288407	LacI family DNA-binding transcriptional regulator
CD630_RS04475	CD630_07770		DUF3100 domain-containing protein	WP_003437481.1	forward	0	0	-0.642201	0.998935	3039.07	0.567832	-1.13097	DUF3100 domain-containing protein
CD630_RS04480	CD630_07780		hypothetical protein	WP_003437484.1	forward	0	0	-0.771822	0.998935	1344	0.56002	-1.3782	hypothetical protein
CD630_RS04485	CD630_07790		M20 family metallopeptidase	WP_011860955.1	forward	0	0	-0.743405	0.998935	2428.4	0.603168	-1.2325	M20 family metallopeptidase
CD630_RS04490	CD630_07800		DUF1177 domain-containing protein	WP_003437502.1	forward	0	0	-0.708197	0.998935	9740.94	0.569732	-1.24303	DUF1177 domain-containing protein
CD630_RS04495	CD630_07810		transglycosylase domain-containing protein	WP_011860956.1	reverse	0	0	0.555361	0.998935	23003	0.462824	1.19994	transglycosylase domain-containing protein
CD630_RS04500	CD630_07820	yunB	yunB	WP_003418439.1	forward	0	0	0.505697	0.998935	51.1643	0.545759	0.926594	sporulation protein YunB
CD630_RS04505	CD630_07830		peptidase S55	WP_003437515.1	reverse	0	0	0.0811643	0.998935	229.773	0.515297	0.15751	peptidase S55
CD630_RS04510	CD630_07840		N-acetylmuramoyl-L-alanine amidase	WP_011860957.1	forward	0	0	0.101057	0.998935	420.045	0.397225	0.254406	N-acetylmuramoyl-L-alanine amidase
CD630_RS04515	CD630_07850		ABC-F family ATP-binding cassette domain-containing protein	WP_009902156.1	forward	0	0	0.36982	0.998935	3188.87	0.425715	0.868702	ABC-F family ATP-binding cassette domain-containing protein
CD630_RS04520	CD630_07860		TIGR01906 family membrane protein	WP_003437518.1	forward	0	0	0.529559	0.998935	632.938	0.557543	0.949807	TIGR01906 family membrane protein
CD630_RS04525	CD630_07870		cysteine-rich small domain-containing protein	WP_003437519.1	reverse	0	0	0.190342	0.998935	192.509	0.480607	0.396045	cysteine-rich small domain-containing protein
CD630_RS04530	CD630_07880	hflX	hflX	WP_009895824.1	forward	0	0	-0.616944	0.998935	1179.68	0.469785	-1.31325	GTPase HflX
CD630_RS04535	CD630_07890		HEAT repeat domain-containing protein	WP_003437523.1	forward	0	0	-0.14172	0.998935	3845.85	0.527196	-0.268818	HEAT repeat domain-containing protein
CD630_RS04545	CD630_07910		YigZ family protein	WP_009895825.1	forward	0	0	-0.852846	0.998935	93.7671	0.59371	-1.43647	YigZ family protein
CD630_RS04560	CD630_07940	nadE	nadE	WP_003437535.1	forward	0	0	-0.384362	0.998935	1063.14	0.547035	-0.702628	NAD(+) synthase
CD630_RS04565	CD630_07950		YebC/PmpR family DNA-binding transcriptional regulator	WP_003437537.1	forward	0	0	-0.473852	0.998935	2689.95	0.497676	-0.952129	YebC/PmpR family DNA-binding transcriptional regulator
CD630_RS04570	CD630_07960		substrate-binding domain-containing protein	WP_003437541.1	reverse	0	0	0.171631	0.998935	973.133	0.385851	0.444812	substrate-binding domain-containing protein
CD630_RS04575	CD630_07970		hydroxymethylglutaryl-CoA lyase	WP_011860958.1	forward	0	0	-0.0118745	0.998935	4.31018	0.645183	-0.0184049	hydroxymethylglutaryl-CoA lyase
CD630_RS04580	CD630_07980		membrane protein	WP_009888596.1	forward	0	0	0.498949	0.998935	14.8908	0.599966	0.831629	membrane protein
CD630_RS04585	CD630_07990		CoA transferase	WP_009895828.1	forward	0	0	0.120458	0.998935	16.2629	0.547097	0.220177	CoA transferase
CD630_RS04590	CD630_08000		enoyl-CoA hydratase/isomerase family protein	WP_009888600.1	forward	0	0	0.0579555	0.998935	3.71779	0.65168	0.0889325	enoyl-CoA hydratase/isomerase family protein
CD630_RS04600	CD630_08020		CoA transferase	WP_004453673.1	forward	0	0	-0.455818	0.998935	24.8547	0.565986	-0.805352	CoA transferase
CD630_RS04615	CD630_08050		electron transfer flavoprotein subunit alpha/FixB family protein	WP_003437556.1	forward	0	0	-0.338546	0.998935	39.3872	0.543663	-0.622714	electron transfer flavoprotein subunit alpha/FixB family protein
CD630_RS04620	CD630_08060		sigma-54-dependent Fis family transcriptional regulator	WP_003437559.1	forward	0	0	-0.403834	0.998935	84.5962	0.436707	-0.924726	sigma-54-dependent Fis family transcriptional regulator
CD630_RS04635	CD630_08100		flavodoxin family protein	WP_009902172.1	forward	0	0	-0.253272	0.998935	2436.75	0.402402	-0.629402	flavodoxin family protein
CD630_RS04640	CD630_08110		EAL domain-containing protein	WP_011860962.1	forward	0	0	-0.229127	0.998935	9373.2	0.375737	-0.609805	EAL domain-containing protein
CD630_RS04650	CD630_08130		PTS sugar transporter subunit IIBC	WP_003437569.1	forward	0	0	0.0346936	0.998935	1384.1	0.436291	0.0795194	PTS sugar transporter subunit IIBC
CD630_RS04655	CD630_08140		FadR family transcriptional regulator	WP_003437572.1	reverse	0	0	0.369224	0.998935	1607.14	0.486484	0.758966	FadR family transcriptional regulator
CD630_RS04660	CD630_08150		MFS transporter	WP_011860963.1	reverse	0	0	0.10332	0.998935	100.828	0.50436	0.204854	MFS transporter
CD630_RS04665	CD630_08160		PTS transporter subunit EIIC		forward	0	0	-0.114555	0.998935	1003.72	0.556611	-0.205809	PTS transporter subunit EIIC
CD630_RS04670	CD630_08170	tnpB	tnpB	WP_011860964.1	forward	0	0	0.327979	0.998935	1261.88	0.452465	0.724872	IS200/IS605 family element transposase accessoryprotein TnpB
CD630_RS04675	CD630_08180		glycoside hydrolase family 1 protein	WP_011860965.1	forward	0	0	0.0739023	0.998935	3697	0.376988	0.196033	glycoside hydrolase family 1 protein
CD630_RS04680	CD630_08190		PRD domain-containing protein	WP_004454252.1	forward	0	0	0.0507119	0.998935	1531.87	0.362767	0.139792	PRD domain-containing protein
CD630_RS04685	CD630_08200		response regulator transcription factor	WP_009888625.1	forward	0	0	0.59786	0.998935	1988.84	0.442994	1.34959	response regulator transcription factor
CD630_RS04690	CD630_08210		HAMP domain-containing histidine kinase	WP_011860966.1	forward	0	0	0.664058	0.998935	2300.36	0.476133	1.39469	HAMP domain-containing histidine kinase
CD630_RS04695	CD630_08220		ABC transporter ATP-binding protein	WP_004454245.1	forward	0	0	0.661675	0.998935	909.166	0.514536	1.28596	ABC transporter ATP-binding protein
CD630_RS04700	CD630_08230		ABC transporter permease	WP_009902187.1	forward	0	0	0.519874	0.998935	472.806	0.520047	0.999669	ABC transporter permease
CD630_RS04705	CD630_08240		ABC transporter permease	WP_004454242.1	forward	0	0	0.557829	0.998935	1425.6	0.516364	1.0803	ABC transporter permease
CD630_RS04710	CD630_08250		rubrerythrin family protein	WP_032506536.1	forward	0	0	-0.419083	0.998935	256896	0.533694	-0.78525	rubrerythrin family protein
CD630_RS04715	CD630_08260		transcriptional repressor	WP_011860967.1	forward	0	0	0.0392927	0.998935	606765	0.398168	0.0986838	transcriptional repressor
CD630_RS04720	CD630_08270		superoxide reductase	WP_004453642.1	forward	0	0	-0.104199	0.998935	659581	0.401611	-0.259453	superoxide reductase
CD630_RS04725	CD630_08280		alpha-hydroxy-acid oxidizing protein	WP_009895854.1	forward	0	0	-0.332456	0.998935	126781	0.459173	-0.724032	alpha-hydroxy-acid oxidizing protein
CD630_RS04730	CD630_08290		MBL fold metallo-hydrolase	WP_011860968.1	forward	0	0	-0.00837332	0.998935	1295.66	0.38041	-0.0220113	MBL fold metallo-hydrolase
CD630_RS04740	CD630_08310		DEAD/DEAH box helicase	WP_009888643.1	reverse	0	0	0.717901	0.998935	279.636	0.473708	1.51549	DEAD/DEAH box helicase
CD630_RS04750	CD630_08330		aconitate hydratase	WP_004454235.1	forward	0	0	-0.706072	0.998935	1697.31	0.482471	-1.46345	aconitate hydratase
CD630_RS04760	CD630_08350		MarR family transcriptional regulator	WP_162835946.1	forward	0	0	-0.646147	0.998935	103.568	0.499197	-1.29437	MarR family transcriptional regulator
CD630_RS04765	CD630_08360		GNAT family N-acetyltransferase	WP_004454230.1	forward	0	0	-0.553889	0.998935	384.459	0.432616	-1.28032	GNAT family N-acetyltransferase
CD630_RS04770	CD630_08370		nitroreductase	WP_009895862.1	forward	0	0	-0.400722	0.998935	999.557	0.394463	-1.01587	nitroreductase
CD630_RS04780	CD630_08390		CPBP family intramembrane metalloprotease	WP_009895864.1	forward	0	0	-0.541739	0.998935	815.275	0.485857	-1.11502	CPBP family intramembrane metalloprotease
CD630_RS04790	CD630_08410		phosphoribosylaminoimidazolecarboxamide formyltransferase	WP_011860970.1	forward	0	0	-0.455657	0.998935	5426.94	0.488843	-0.932112	phosphoribosylaminoimidazolecarboxamide formyltransferase
CD630_RS04805	CD630_08440		cell wall-binding protein Cwp25	WP_004454223.1	forward	0	0	-0.351714	0.998935	6173.21	0.449566	-0.78234	cell wall-binding protein Cwp25
CD630_RS04810	CD630_08450		GIY-YIG nuclease family protein	WP_011860971.1	reverse	0	0	0.397855	0.998935	9.28956	0.611987	0.650103	GIY-YIG nuclease family protein
CD630_RS04815	CD630_08460		hypothetical protein	WP_009892805.1	forward	0	0	-0.0911806	0.998935	428.521	0.439358	-0.207531	hypothetical protein
CD630_RS04820	CD630_08470		hypothetical protein	WP_009902196.1	forward	0	0	-0.720855	0.998935	27.8814	0.587239	-1.22753	hypothetical protein
CD630_RS04830	CD630_08490		amidohydrolase	WP_004453606.1	forward	0	0	-0.63	0.998935	2253.68	0.416888	-1.5112	amidohydrolase
CD630_RS04840	CD630_08510		TIGR03987 family protein	WP_004453603.1	reverse	0	0	-0.0307234	0.998935	325.256	0.503019	-0.0610779	TIGR03987 family protein
CD630_RS04845	CD630_08520		winged helix-turn-helix transcriptional regulator	WP_009895876.1	reverse	0	0	-0.173473	0.998935	137.931	0.444315	-0.390427	winged helix-turn-helix transcriptional regulator
CD630_RS04850	CD630_08530		ABC transporter permease	WP_021366306.1	forward	0	0	-0.678954	0.998935	20292.7	0.484043	-1.40267	ABC transporter permease
CD630_RS04870	CD630_08570		ABC transporter ATP-binding protein		forward	0	0	-0.658086	0.998935	15589.2	0.468946	-1.40333	ABC transporter ATP-binding protein
CD630_RS04875			sigma 54-interacting transcriptional regulator	WP_021361797.1	forward	0	0	-0.463406	0.998935	393.927	0.418951	-1.10611	sigma 54-interacting transcriptional regulator
CD630_RS04880			PRD domain-containing protein	WP_021361798.1	forward	0	0	0.0496381	0.998935	442.035	0.380656	0.130401	PRD domain-containing protein
CD630_RS04890	CD630_08610		PTS sugar transporter subunit IIB	WP_004453591.1	forward	0	0	-0.370194	0.998935	4.83197	0.651332	-0.568364	PTS sugar transporter subunit IIB
CD630_RS04895	CD630_08620		PTS sugar transporter subunit IIC	WP_009892810.1	forward	0	0	0.185668	0.998935	31.858	0.486245	0.38184	PTS sugar transporter subunit IIC
CD630_RS04900	CD630_08630		PTS lactose/cellobiose transporter subunit IIA	WP_009895893.1	forward	0	0	0.303471	0.998935	62.6296	0.430208	0.705404	PTS lactose/cellobiose transporter subunit IIA
CD630_RS04905	CD630_08640		6-phospho-alpha-glucosidase	WP_004454201.1	forward	0	0	0.499528	0.998935	240.341	0.435279	1.1476	6-phospho-alpha-glucosidase
CD630_RS04910	CD630_08650		protein-ADP-ribose hydrolase	WP_011860973.1	forward	0	0	-0.622306	0.998935	2228.87	0.612635	-1.01578	protein-ADP-ribose hydrolase
CD630_RS04915	CD630_08660		alpha/beta hydrolase	WP_004454199.1	forward	0	0	-0.191231	0.998935	1629.81	0.564891	-0.338527	alpha/beta hydrolase
CD630_RS04920	CD630_08670		hypothetical protein	WP_011860974.1	forward	0	0	0.193036	0.998935	30.4086	0.490381	0.393644	hypothetical protein
CD630_RS04925	CD630_08680		helix-turn-helix transcriptional regulator	WP_004454197.1	reverse	0	0	0.181747	0.998935	2734.78	0.389966	0.466058	helix-turn-helix transcriptional regulator
CD630_RS04930	CD630_08690	modA	modA	WP_011860975.1	forward	0	0	-0.451233	0.998935	1769.61	0.581905	-0.775442	molybdate ABC transporter substrate-binding protein
CD630_RS04935	CD630_08700	modB	modB	WP_009888685.1	forward	0	0	0.167635	0.998935	422.431	0.485386	0.345364	molybdate ABC transporter permease subunit
CD630_RS04940	CD630_08710		sulfate/molybdate ABC transporter ATP-binding protein	WP_009888694.1	forward	0	0	0.139261	0.998935	1224.51	0.419714	0.331799	sulfate/molybdate ABC transporter ATP-binding protein
CD630_RS04945	CD630_08720		sugar O-acetyltransferase	WP_009888695.1	forward	0	0	0.228133	0.998935	461.733	0.425107	0.536648	sugar O-acetyltransferase
CD630_RS04950	CD630_08730		ABC transporter substrate-binding protein	WP_011860976.1	reverse	0	0	0.598892	0.998935	35087.5	0.59339	1.00927	ABC transporter substrate-binding protein
CD630_RS04955	CD630_08740		ATP-binding cassette domain-containing protein	WP_003437183.1	reverse	0	0	0.396441	0.998935	16830.1	0.581447	0.681818	ATP-binding cassette domain-containing protein
CD630_RS04960	CD630_08750		ABC transporter	WP_009902204.1	reverse	0	0	0.6126	0.998935	10836.3	0.584974	1.04723	ABC transporter
CD630_RS04965	CD630_08760		ABC transporter substrate-binding protein	WP_003439336.1	reverse	0	0	0.369834	0.998935	223.304	0.602915	0.613409	ABC transporter substrate-binding protein
CD630_RS04970	CD630_08770		ATP-binding cassette domain-containing protein	WP_009895911.1	reverse	0	0	0.277247	0.998935	444.814	0.580605	0.477514	ATP-binding cassette domain-containing protein
CD630_RS04975	CD630_08780		ABC transporter	WP_009902204.1	reverse	0	0	0.594665	0.998935	6247.22	0.593204	1.00246	ABC transporter
CD630_RS05020	CD630_08870		GntR family transcriptional regulator	WP_011860978.1	forward	0	0	0.0199148	0.998935	1815.36	0.515064	0.0386648	GntR family transcriptional regulator
CD630_RS05025	CD630_08880		aminotransferase class V-fold PLP-dependent enzyme	WP_011860979.1	forward	0	0	0.0929634	0.998935	948.872	0.625352	0.148658	aminotransferase class V-fold PLP-dependent enzyme
CD630_RS05030	CD630_08890	speD	speD	WP_003418655.1	forward	0	0	-0.14234	0.998935	109.058	0.637238	-0.22337	adenosylmethionine decarboxylase
CD630_RS05035	CD630_08900	speE	speE	WP_009888722.1	forward	0	0	0.200996	0.998935	605.883	0.619733	0.324327	polyamine aminopropyltransferase
CD630_RS05040	CD630_08910	speB	speB	WP_009888724.1	forward	0	0	0.357638	0.998935	1140.82	0.597839	0.598218	agmatinase
CD630_RS05045	CD630_08920		cold-shock protein	WP_003418660.1	reverse	0	0	0.100045	0.998935	4847.73	0.454324	0.220207	cold-shock protein
CD630_RS05050	CD630_08930		4Fe-4S dicluster domain-containing protein	WP_009888725.1	forward	0	0	0.335866	0.998935	7187.62	0.349359	0.961378	4Fe-4S dicluster domain-containing protein
CD630_RS05070	CD630_08970		hypothetical protein	WP_003437137.1	forward	0	0	-0.156694	0.998935	400.009	0.460326	-0.340397	hypothetical protein
CD630_RS05075	CD630_08980		DUF1846 domain-containing protein	WP_003437136.1	forward	0	0	0.638032	0.998935	9942.61	0.438345	1.45555	DUF1846 domain-containing protein
CD630_RS05080	CD630_08990	dinB	dinB	WP_011860981.1	forward	0	0	0.556094	0.998935	934.605	0.412927	1.34671	DNA polymerase IV
CD630_RS05085	CD630_09000		ABC transporter ATP-binding protein	WP_003437132.1	forward	0	0	0.0145107	0.998935	7590.31	0.508004	0.0285641	ABC transporter ATP-binding protein
CD630_RS05090	CD630_09010		ABC transporter permease subunit	WP_021361803.1	forward	0	0	0.230643	0.998935	8353.57	0.533022	0.432709	ABC transporter permease subunit
CD630_RS05095	CD630_09020		cation transporter	WP_003437125.1	forward	0	0	-0.153677	0.998935	12.935	0.621962	-0.247085	cation transporter
CD630_RS05100			aldo/keto reductase		forward	0	0	-0.230161	0.998935	291.342	0.496949	-0.463147	aldo/keto reductase
CD630_RS05105	CD630_09040		site-specific integrase	WP_011860983.1	reverse	0	0	0.327045	0.998935	1062.81	0.38591	0.847465	site-specific integrase
CD630_RS05110	CD630_09050		DUF4041 domain-containing protein	WP_011860984.1	reverse	0	0	-0.31621	0.998935	1294.93	0.40337	-0.783921	DUF4041 domain-containing protein
CD630_RS05115	CD630_09060		SAP domain-containing protein	WP_011860985.1	reverse	0	0	0.309546	0.998935	243.016	0.453694	0.682278	SAP domain-containing protein
CD630_RS05120	CD630_09070		helix-turn-helix transcriptional regulator	WP_011860986.1	reverse	0	0	-0.760685	0.998935	42.6203	0.491657	-1.54719	helix-turn-helix transcriptional regulator
CD630_RS05130	CD630_09080		ORF6N domain-containing protein	WP_011860988.1	forward	0	0	-0.651566	0.998935	4.91362	0.651984	-0.999359	ORF6N domain-containing protein
CD630_RS05140	CD630_09100		hypothetical protein	WP_022583275.1	reverse	0	0	0.14277	0.998935	1579.48	0.447805	0.318821	hypothetical protein
CD630_RS05165	CD630_09150		hypothetical protein	WP_011860995.1	forward	0	0	0.254806	0.998935	4.56208	0.649093	0.392557	hypothetical protein
CD630_RS05170	CD630_09160		siphovirus Gp157 family protein	WP_011860996.1	forward	0	0	0.13694	0.998935	3.67072	0.648989	0.211004	siphovirus Gp157 family protein
CD630_RS05175	CD630_09170	bet	bet	WP_011860997.1	forward	0	0	-0.248617	0.998935	4.89691	0.6421	-0.387194	phage recombination protein Bet
CD630_RS05180	CD630_09180		hypothetical protein	WP_011860998.1	forward	0	0	-0.680003	0.998935	6.1512	0.617449	-1.10131	hypothetical protein
CD630_RS05240	CD630_09300		phosphoadenosine phosphosulfate reductase familyprotein	WP_011861012.1	forward	0	0	-0.363188	0.998935	6.0416	0.630498	-0.576034	phosphoadenosine phosphosulfate reductase familyprotein
CD630_RS05275	CD630_09370		phage antirepressor Ant	WP_011861021.1	forward	0	0	-0.776943	0.998935	5.06657	0.651897	-1.19182	phage antirepressor Ant
CD630_RS05280	CD630_09380		hypothetical protein	WP_011861022.1	forward	0	0	0.381157	0.998935	4.33048	0.644614	0.591295	hypothetical protein
CD630_RS05285	CD630_09400		hypothetical protein	WP_009894741.1	forward	0	0	-0.440851	0.998935	1457.56	0.469939	-0.938103	hypothetical protein
CD630_RS05290	CD630_09401		hypothetical protein	WP_009894742.1	forward	0	0	-0.259475	0.998935	504.25	0.49808	-0.52095	hypothetical protein
CD630_RS05295	CD630_09410		hypothetical protein	WP_009894743.1	reverse	0	0	-0.556762	0.998935	458.175	0.454057	-1.22619	hypothetical protein
CD630_RS05305	CD630_09430		helix-turn-helix domain-containing protein	WP_011861025.1	forward	0	0	-0.647296	0.998935	7.74472	0.628693	-1.02959	helix-turn-helix domain-containing protein
CD630_RS05315	CD630_09450		phage portal protein	WP_011861027.1	forward	0	0	-0.342088	0.998935	17.6158	0.570708	-0.59941	phage portal protein
CD630_RS05320	CD630_09460		minor capsid protein	WP_003429838.1	forward	0	0	-0.0712864	0.998935	18.9767	0.523496	-0.136174	minor capsid protein
CD630_RS05325	CD630_09461		hypothetical protein	WP_009901430.1	forward	0	0	-0.323519	0.998935	8.17282	0.652047	-0.49616	hypothetical protein
CD630_RS05335	CD630_09480		phage capsid protein	WP_011861029.1	forward	0	0	-0.564768	0.998935	16.7498	0.545705	-1.03493	phage capsid protein
CD630_RS05345	CD630_09500		hypothetical protein	WP_009888836.1	forward	0	0	-0.704814	0.998935	6.36074	0.617359	-1.14166	hypothetical protein
CD630_RS05350	CD630_09510		hypothetical protein	WP_003429844.1	forward	0	0	-0.513724	0.998935	7.89808	0.610406	-0.841611	hypothetical protein
CD630_RS05355	CD630_09520		HK97 gp10 family phage protein	WP_011861030.1	forward	0	0	-0.114142	0.998935	9.21458	0.625476	-0.182489	HK97 gp10 family phage protein
CD630_RS05365	CD630_09540		phage tail sheath family protein	WP_011861032.1	forward	0	0	-0.585482	0.998935	7.88117	0.628816	-0.931086	phage tail sheath family protein
CD630_RS05375	CD630_09560		phage portal protein	WP_003429853.1	forward	0	0	-0.417835	0.998935	4.55785	0.647812	-0.644993	phage portal protein
CD630_RS05385	CD630_09570		lipoprotein	WP_011861034.1	forward	0	0	-0.0831972	0.998935	554.765	0.425273	-0.195632	lipoprotein
CD630_RS05390	CD630_09580		zinc-ribbon domain-containing protein	WP_011861035.1	forward	0	0	-0.286811	0.998935	318.815	0.471101	-0.60881	zinc-ribbon domain-containing protein
CD630_RS05395	CD630_09590		tape measure protein	WP_011861036.1	forward	0	0	-0.0181248	0.998935	96.7775	0.411155	-0.0440826	tape measure protein
CD630_RS05400	CD630_09600		LysM peptidoglycan-binding domain-containing protein	WP_011861037.1	forward	0	0	-0.377202	0.998935	11.3277	0.56569	-0.666799	LysM peptidoglycan-binding domain-containing protein
CD630_RS05405	CD630_09610		C40 family peptidase	WP_011861038.1	forward	0	0	-0.237889	0.998935	8.92905	0.58995	-0.403236	C40 family peptidase
CD630_RS05410	CD630_09620		DUF2577 domain-containing protein	WP_009901352.1	forward	0	0	-0.788678	0.998935	6.47463	0.642631	-1.22727	DUF2577 domain-containing protein
CD630_RS05420	CD630_09640		baseplate J/gp47 family protein	WP_011861040.1	forward	0	0	-0.70533	0.998935	6.19692	0.640364	-1.10145	baseplate J/gp47 family protein
CD630_RS05425	CD630_09650		YmfQ family protein	WP_011861041.1	forward	0	0	-0.124868	0.998935	5.12936	0.644235	-0.193823	YmfQ family protein
CD630_RS05435	CD630_09670		glycine rich family protein	WP_021413561.1	forward	0	0	-0.344469	0.998935	72.7352	0.43275	-0.795999	glycine rich family protein
CD630_RS05440	CD630_09680		hypothetical protein	WP_011861044.1	forward	0	0	-0.319286	0.998935	12.8755	0.60157	-0.530755	hypothetical protein
CD630_RS05470	CD630_09750		hypothetical protein	WP_011861051.1	forward	0	0	-0.28888	0.998935	385.51	0.472918	-0.610845	hypothetical protein
CD630_RS05475	CD630_09760		protein-export chaperone SecB	WP_011861052.1	forward	0	0	-0.123481	0.998935	942.463	0.426943	-0.289222	protein-export chaperone SecB
CD630_RS05480	CD630_09770		hypothetical protein	WP_011861053.1	forward	0	0	-0.14523	0.998935	4412.82	0.496725	-0.292375	hypothetical protein
CD630_RS05500			aldo/keto reductase		forward	0	0	-0.498968	0.998935	11.9591	0.625207	-0.798086	aldo/keto reductase
CD630_RS05505	CD630_09810		hypothetical protein	WP_011861056.1	forward	0	0	0.150956	0.998935	783.49	0.501475	0.301024	hypothetical protein
CD630_RS05510	CD630_09820		decaprenyl-phosphate phosphoribosyltransferase	WP_011861057.1	forward	0	0	0.313768	0.998935	453.925	0.470583	0.666763	decaprenyl-phosphate phosphoribosyltransferase
CD630_RS05515	CD630_09830		HAD-IB family hydrolase	WP_011861058.1	forward	0	0	0.0782944	0.998935	240.591	0.400069	0.195702	HAD-IB family hydrolase
CD630_RS05520	CD630_09840		small multi-drug export protein	WP_003437111.1	forward	0	0	0.0674932	0.998935	1972.8	0.410745	0.164319	small multi-drug export protein
CD630_RS05525	CD630_09850		MATE family efflux transporter	WP_003437109.1	forward	0	0	0.206023	0.998935	2497.55	0.424539	0.485285	MATE family efflux transporter
CD630_RS05530	CD630_09860		S1 RNA-binding domain-containing protein	WP_009892855.1	forward	0	0	-0.611452	0.998935	3911.97	0.480534	-1.27244	S1 RNA-binding domain-containing protein
CD630_RS05535	CD630_09870		phosphatase	WP_009895939.1	forward	0	0	-0.150679	0.998935	571.196	0.355786	-0.423512	phosphatase
CD630_RS05540	CD630_09880		hypothetical protein	WP_011861059.1	forward	0	0	-0.203278	0.998935	77.0808	0.648222	-0.313593	hypothetical protein
CD630_RS05565	CD630_09930		PaaI family thioesterase	WP_003437086.1	forward	0	0	-0.703483	0.998935	430.516	0.538083	-1.30739	PaaI family thioesterase
CD630_RS05585	CD630_09970		diguanylate cyclase	WP_011861061.1	forward	0	0	0.504568	0.998935	1537.38	0.503334	1.00245	diguanylate cyclase
CD630_RS05590	CD630_09980		YgiQ family radical SAM protein	WP_003437073.1	forward	0	0	0.70816	0.998935	2540.34	0.45853	1.54441	YgiQ family radical SAM protein
CD630_RS05595	CD630_09990		ABC transporter substrate-binding protein	WP_011861062.1	forward	0	0	0.434244	0.998935	2625.2	0.355765	1.22059	ABC transporter substrate-binding protein
CD630_RS05600	CD630_10000		ABC transporter permease subunit	WP_009888755.1	forward	0	0	0.394407	0.998935	161.755	0.409029	0.964252	ABC transporter permease subunit
CD630_RS05605	CD630_10010		ABC transporter ATP-binding protein	WP_003437066.1	forward	0	0	0.204348	0.998935	108.597	0.52381	0.390118	ABC transporter ATP-binding protein
CD630_RS05610	CD630_10020	ybaK	ybaK	WP_003437064.1	forward	0	0	-0.650446	0.998935	64.2529	0.443566	-1.4664	Cys-tRNA(Pro) deacylase
CD630_RS05620	CD630_10040		Fe-S-containing hydro-lyase	WP_003437060.1	forward	0	0	0.469026	0.998935	252.079	0.497945	0.941924	Fe-S-containing hydro-lyase
CD630_RS05625	CD630_10050		NADP-dependent malic enzyme	WP_016728698.1	forward	0	0	0.0653373	0.998935	889.134	0.464066	0.140793	NADP-dependent malic enzyme
CD630_RS05630	CD630_10060		GNAT family N-acetyltransferase	WP_021361805.1	forward	0	0	0.0905392	0.998935	326.572	0.421999	0.214549	GNAT family N-acetyltransferase
CD630_RS05635	CD630_10070		zinc ribbon domain-containing protein	WP_003418727.1	forward	0	0	0.102444	0.998935	903.147	0.397281	0.257862	zinc ribbon domain-containing protein
CD630_RS05640	CD630_10080		DNA-binding protein	WP_009888767.1	reverse	0	0	0.415095	0.998935	2059.66	0.445257	0.932259	DNA-binding protein
CD630_RS05660			hypothetical protein	WP_161419932.1	forward	0	0	-0.808145	0.998935	44.9823	0.57166	-1.41368	hypothetical protein
CD630_RS05665	CD630_10130		response regulator transcription factor	WP_003437036.1	forward	0	0	-0.282076	0.998935	170.052	0.435925	-0.647075	response regulator transcription factor
CD630_RS05670	CD630_10140		HAMP domain-containing histidine kinase	WP_009895965.1	forward	0	0	-0.0972449	0.998935	298.846	0.35905	-0.270839	HAMP domain-containing histidine kinase
CD630_RS05675	CD630_10150		GGDEF domain-containing protein	WP_003437032.1	forward	0	0	0.149322	0.998935	2094.46	0.486084	0.307195	GGDEF domain-containing protein
CD630_RS05680	CD630_10160		MerR family transcriptional regulator	WP_009895974.1	reverse	0	0	0.0441409	0.998935	227.42	0.415687	0.106188	MerR family transcriptional regulator
CD630_RS05685	CD630_10170		ABC transporter ATP-binding protein	WP_011861067.1	forward	0	0	0.38482	0.998935	161.092	0.534859	0.719479	ABC transporter ATP-binding protein
CD630_RS05690	CD630_10180		ATP-binding cassette domain-containing protein	WP_162835943.1	forward	0	0	0.413996	0.998935	319.739	0.48752	0.849187	ATP-binding cassette domain-containing protein
CD630_RS05695	CD630_10190		polyphosphate polymerase domain-containing protein	WP_021369411.1	forward	0	0	-0.505644	0.998935	3.74372	0.651929	-0.775613	polyphosphate polymerase domain-containing protein
CD630_RS05700	CD630_10200		DUF4956 domain-containing protein	WP_011861070.1	forward	0	0	0.33165	0.998935	8.30362	0.648628	0.511311	DUF4956 domain-containing protein
CD630_RS05705	CD630_10210		CotH kinase family protein	WP_011861071.1	forward	0	0	-0.359543	0.998935	25.0732	0.505565	-0.711171	CotH kinase family protein
CD630_RS05710	CD630_10220		membrane protein	WP_009902228.1	forward	0	0	-0.624262	0.998935	488.52	0.527749	-1.18288	membrane protein
CD630_RS05715	CD630_10230		helix-turn-helix transcriptional regulator	WP_003418769.1	forward	0	0	0.324826	0.998935	369.513	0.640376	0.507243	helix-turn-helix transcriptional regulator
CD630_RS05720	CD630_10240		ABC transporter ATP-binding protein	WP_003437017.1	forward	0	0	0.339143	0.998935	2070.23	0.627054	0.540851	ABC transporter ATP-binding protein
CD630_RS05725	CD630_10250		ABC transporter permease	WP_003432157.1	forward	0	0	0.639589	0.998935	3697.68	0.629897	1.01539	ABC transporter permease
CD630_RS05730	CD630_10260		ABC transporter permease	WP_032506555.1	forward	0	0	0.845179	0.998935	2976.54	0.629705	1.34218	ABC transporter permease
CD630_RS05735	CD630_10270		spermidine/putrescine ABC transporter substrate-binding protein	WP_009895984.1	forward	0	0	0.578167	0.998935	3289.84	0.627476	0.921416	spermidine/putrescine ABC transporter substrate-binding protein
CD630_RS05740	CD630_10280		GGDEF domain-containing protein	WP_003437011.1	forward	0	0	-0.227467	0.998935	6.39728	0.649477	-0.350231	GGDEF domain-containing protein
CD630_RS05745	CD630_10290		polysaccharide deacetylase family protein	WP_011861073.1	forward	0	0	-0.0963472	0.998935	52.4038	0.532692	-0.180868	polysaccharide deacetylase family protein
CD630_RS05750	CD630_10300		glycosyltransferase family 2 protein	WP_003437008.1	forward	0	0	-0.254061	0.998935	44.1065	0.49118	-0.517246	glycosyltransferase family 2 protein
CD630_RS05755	CD630_10310		cellulose biosynthesis cyclic di-GMP-binding regulatory protein BcsB	WP_009895990.1	forward	0	0	0.122109	0.998935	52.6281	0.476977	0.256005	cellulose biosynthesis cyclic di-GMP-binding regulatory protein BcsB
CD630_RS05760	CD630_10320		hypothetical protein	WP_021360388.1	forward	0	0	-0.142487	0.998935	75.3593	0.438224	-0.325146	hypothetical protein
CD630_RS05765	CD630_10330	wecB	wecB	WP_003437003.1	forward	0	0	0.0383957	0.998935	107.854	0.392655	0.0977848	UDP-N-acetylglucosamine 2-epimerase (non-hydrolyzing)
CD630_RS05770	CD630_10340		glucosaminidase domain-containing protein	WP_011861074.1	forward	0	0	-0.190327	0.998935	40.2879	0.521971	-0.364631	glucosaminidase domain-containing protein
CD630_RS05795	CD630_10350		N-acetylmuramoyl-L-alanine amidase	WP_011861075.1	forward	0	0	-0.125394	0.998935	11364.1	0.479746	-0.261376	N-acetylmuramoyl-L-alanine amidase
CD630_RS05800	CD630_10360		N-acetylmuramoyl-L-alanine amidase	WP_011861076.1	forward	0	0	0.349962	0.998935	2379.37	0.395153	0.885636	N-acetylmuramoyl-L-alanine amidase
CD630_RS05805	CD630_10370		hypothetical protein	WP_011861077.1	forward	0	0	-0.173254	0.998935	275.108	0.42186	-0.41069	hypothetical protein
CD630_RS05810	CD630_10380		ATP-dependent helicase	WP_003437942.1	forward	0	0	0.121604	0.998935	494.731	0.405691	0.299744	ATP-dependent helicase
CD630_RS05815	CD630_10390		PD-(D/E)XK nuclease family protein	WP_003428590.1	forward	0	0	-0.300948	0.998935	74.307	0.469012	-0.641663	PD-(D/E)XK nuclease family protein
CD630_RS05820	CD630_10400	addB	addB	WP_011861078.1	forward	0	0	0.0262056	0.998935	1145.69	0.4204	0.0623349	helicase-exonuclease AddAB subunit AddB
CD630_RS05825	CD630_10410	addA	addA	WP_011861079.1	forward	0	0	-0.00601597	0.998935	1565.14	0.398988	-0.0150781	helicase-exonuclease AddAB subunit AddA
CD630_RS05830	CD630_10420		exonuclease SbcCD subunit D	WP_003437948.1	forward	0	0	-0.321094	0.998935	665.763	0.442502	-0.725633	exonuclease SbcCD subunit D
CD630_RS05835	CD630_10430		AAA family ATPase	WP_011861080.1	forward	0	0	-0.260661	0.998935	1625.69	0.411755	-0.633047	AAA family ATPase
CD630_RS05840	CD630_10440		HlyC/CorC family transporter	WP_009888861.1	forward	0	0	-0.278508	0.998935	5390.45	0.359557	-0.774586	HlyC/CorC family transporter
CD630_RS05845	CD630_10450	ytvI	ytvI	WP_003437952.1	forward	0	0	-0.0291909	0.998935	117.054	0.403862	-0.0722794	sporulation integral membrane protein YtvI
CD630_RS05855	CD630_10470		cell wall-binding protein Cwp18	WP_003437956.1	forward	0	0	-0.00653717	0.998935	2181.49	0.361098	-0.0181036	cell wall-binding protein Cwp18
CD630_RS05860	CD630_10480	yfcE	yfcE	WP_003428581.1	reverse	0	0	-0.0649036	0.998935	2295.51	0.364299	-0.17816	phosphodiesterase
CD630_RS05865	CD630_10490		NAD(+)/NADH kinase	WP_003418878.1	reverse	0	0	0.0289095	0.998935	4209.89	0.398595	0.0725284	NAD(+)/NADH kinase
CD630_RS05875	CD630_10510		ABC-2 transporter permease	WP_009892875.1	forward	0	0	-0.799214	0.998935	199.238	0.60824	-1.31398	ABC-2 transporter permease
CD630_RS05920	CD630_10600		RluA family pseudouridine synthase	WP_011861083.1	forward	0	0	0.278091	0.998935	497.352	0.417933	0.665395	RluA family pseudouridine synthase
CD630_RS05925	CD630_10610		nucleoid-associated protein	WP_003437972.1	forward	0	0	0.415121	0.998935	1122.61	0.392369	1.05799	nucleoid-associated protein
CD630_RS05935	CD630_10630		hypothetical protein	WP_003428561.1	forward	0	0	0.0386601	0.998935	18.4932	0.562274	0.0687567	hypothetical protein
CD630_RS05955	CD630_10640	ccpA	ccpA	WP_009888871.1	forward	0	0	0.423541	0.998935	8278.77	0.412534	1.02668	LacI family transcriptional regulator CcpA
CD630_RS05960	CD630_10650		hypothetical protein	WP_009896025.1	reverse	0	0	0.608819	0.998935	3.98224	0.65179	0.934072	hypothetical protein
CD630_RS05975	CD630_10670	cdeC	cdeC	WP_003437985.1	forward	0	0	0.425401	0.998935	457.332	0.35311	1.20473	exosporium morphogenetic protein CdeC
CD630_RS05980	CD630_10680		polysaccharide biosynthesis protein	WP_009888874.1	reverse	0	0	0.395711	0.998935	324.791	0.499967	0.791474	polysaccharide biosynthesis protein
CD630_RS05985	CD630_10690		histidinol-phosphatase HisJ family protein	WP_009896027.1	reverse	0	0	0.685147	0.998935	704.859	0.49958	1.37145	histidinol-phosphatase HisJ family protein
CD630_RS05990	CD630_10700		PLP-dependent aminotransferase family protein	WP_032506562.1	forward	0	0	0.114006	0.998935	889.603	0.413374	0.275794	PLP-dependent aminotransferase family protein
CD630_RS05995	CD630_10710		DUF896 domain-containing protein	WP_003418943.1	forward	0	0	-0.362467	0.998935	295.236	0.470614	-0.7702	DUF896 domain-containing protein
CD630_RS06000	CD630_10720		aminopeptidase	WP_011861085.1	forward	0	0	-0.122589	0.998935	1877.65	0.458062	-0.267625	aminopeptidase
CD630_RS06005	CD630_10730		GntR family transcriptional regulator	WP_009896033.1	forward	0	0	0.553159	0.998935	273.922	0.53369	1.03648	GntR family transcriptional regulator
CD630_RS06010	CD630_10740		PTS sugar transporter subunit IIA	WP_011861087.1	forward	0	0	0.351744	0.998935	131.528	0.519063	0.677652	PTS sugar transporter subunit IIA
CD630_RS06015	CD630_10750		membrane complex biogenesis protein, BtpA family	WP_003437997.1	forward	0	0	0.450804	0.998935	346.311	0.54937	0.820584	membrane complex biogenesis protein, BtpA family
CD630_RS06020	CD630_10760		PTS sugar transporter subunit IIB	WP_003428544.1	forward	0	0	0.474475	0.998935	249.985	0.57566	0.824227	PTS sugar transporter subunit IIB
CD630_RS06025	CD630_10770		PTS sugar transporter subunit IIC	WP_009888882.1	forward	0	0	0.656613	0.998935	319.227	0.545736	1.20317	PTS sugar transporter subunit IIC
CD630_RS06030	CD630_10780		PTS system mannose/fructose/sorbose family transporter subunit IID	WP_003418955.1	forward	0	0	0.777292	0.998935	423.901	0.54555	1.42479	PTS system mannose/fructose/sorbose family transporter subunit IID
CD630_RS06040	CD630_10800		lipoprotein	WP_011861088.1	forward	0	0	0.154526	0.998935	1722.46	0.412829	0.37431	lipoprotein
CD630_RS06045	CD630_10810		molybdopterin molybdotransferase MoeA	WP_009902263.1	forward	0	0	-0.175942	0.998935	765.647	0.421098	-0.417817	molybdopterin molybdotransferase MoeA
CD630_RS06050	CD630_10820	mobB	mobB	WP_003438013.1	forward	0	0	-0.736686	0.998935	155.023	0.537313	-1.37106	molybdopterin-guanine dinucleotide biosynthesis protein B
CD630_RS06055	CD630_10830		PTS sugar transporter subunit IIB	WP_003428537.1	forward	0	0	-0.34811	0.998935	113.451	0.600537	-0.579665	PTS sugar transporter subunit IIB
CD630_RS06075	CD630_10870	zupT	zupT	WP_011861091.1	forward	0	0	0.374948	0.998935	84.9607	0.591591	0.633795	zinc transporter ZupT
CD630_RS06080	CD630_10880		DUF2812 domain-containing protein	WP_009896054.1	forward	0	0	-0.134971	0.998935	123.992	0.448617	-0.30086	DUF2812 domain-containing protein
CD630_RS06085	CD630_10890	rgbR	rgbR	WP_003438019.1	forward	0	0	0.159252	0.998935	38.8954	0.447181	0.356125	two-component system response regulator RgbR
CD630_RS06090	CD630_10900		sensor histidine kinase	WP_021361811.1	forward	0	0	0.257624	0.998935	201.56	0.482469	0.533971	sensor histidine kinase
CD630_RS06095	CD630_10910		site-specific integrase	WP_011861092.1	reverse	0	0	-0.046716	0.998935	4228.86	0.460784	-0.101384	site-specific integrase
CD630_RS06105	CD630_10921		helix-turn-helix domain-containing protein	WP_009905237.1	reverse	0	0	-0.273643	0.998935	9.701	0.651029	-0.420324	helix-turn-helix domain-containing protein
CD630_RS06110	CD630_10940		RNA polymerase sigma factor	WP_009905239.1	reverse	0	0	0.371796	0.998935	22.2824	0.651624	0.570568	RNA polymerase sigma factor
CD630_RS06115	CD630_10950		ABC transporter permease	WP_011861093.1	reverse	0	0	0.440521	0.998935	1621.11	0.412263	1.06854	ABC transporter permease
CD630_RS06120	CD630_10960		ABC transporter permease	WP_011861094.1	reverse	0	0	0.263739	0.998935	1274.46	0.467208	0.5645	ABC transporter permease
CD630_RS06125	CD630_10970		ABC transporter ATP-binding protein	WP_011861095.1	reverse	0	0	0.528393	0.998935	2497.59	0.41569	1.27112	ABC transporter ATP-binding protein
CD630_RS06130	CD630_10980		HAMP domain-containing histidine kinase	WP_011861096.1	reverse	0	0	-0.113688	0.998935	356.775	0.424533	-0.267796	HAMP domain-containing histidine kinase
CD630_RS06135	CD630_10990		response regulator transcription factor	WP_011861097.1	reverse	0	0	-0.116405	0.998935	116.724	0.457556	-0.254407	response regulator transcription factor
CD630_RS06140	CD630_10991		helix-turn-helix domain-containing protein	WP_009905249.1	reverse	0	0	-0.500145	0.998935	15.2678	0.585859	-0.853695	helix-turn-helix domain-containing protein
CD630_RS06160	CD630_11030		helix-turn-helix domain-containing protein	WP_011861102.1	forward	0	0	-0.351654	0.998935	119.91	0.586941	-0.59913	helix-turn-helix domain-containing protein
CD630_RS06165			hypothetical protein		forward	0	0	0.213186	0.998935	1430.53	0.445823	0.478184	hypothetical protein
CD630_RS06170	CD630_11040		nuclear transport factor 2 family protein	WP_011861104.1	forward	0	0	-0.360436	0.998935	972.814	0.488699	-0.737542	nuclear transport factor 2 family protein
CD630_RS06175	CD630_11041		cysteine-rich VLP protein	WP_011861105.1	reverse	0	0	0.550176	0.998935	80.0685	0.504947	1.08957	cysteine-rich VLP protein
CD630_RS06185	CD630_11050		antirestriction protein ArdA	WP_011861107.1	reverse	0	0	0.856124	0.998935	30.7551	0.596675	1.43482	antirestriction protein ArdA
CD630_RS06240	CD630_11150		type IV secretory system conjugative DNA transfer family protein	WP_011861117.1	reverse	0	0	0.168004	0.998935	3.32506	0.616542	0.272494	type IV secretory system conjugative DNA transfer family protein
CD630_RS06260	CD630_11190		lipoprotein	WP_011861120.1	forward	0	0	0.146952	0.998935	8.2626	0.604418	0.24313	lipoprotein
CD630_RS06275	CD630_11220		helix-turn-helix domain-containing protein	WP_003438024.1	forward	0	0	0.38643	0.998935	508.713	0.446227	0.865994	helix-turn-helix domain-containing protein
CD630_RS06280	CD630_11230		metallophosphoesterase	WP_009888897.1	forward	0	0	-0.0750902	0.998935	212.777	0.586179	-0.128101	metallophosphoesterase
CD630_RS06290	CD630_11241		hypothetical protein	WP_003428522.1	forward	0	0	0.0463606	0.998935	1551.99	0.380488	0.121845	hypothetical protein
CD630_RS06300	CD630_11260		AraC family transcriptional regulator	WP_003438032.1	forward	0	0	-0.44197	0.998935	425.742	0.59067	-0.748251	AraC family transcriptional regulator
CD630_RS06305	CD630_11261		helix-turn-helix transcriptional regulator	WP_003438035.1	forward	0	0	-0.727053	0.998935	31.2221	0.575711	-1.26288	helix-turn-helix transcriptional regulator
CD630_RS06310	CD630_11270		hypothetical protein	WP_011861121.1	forward	0	0	0.0603663	0.998935	221.414	0.424481	0.142212	hypothetical protein
CD630_RS06320	CD630_11280	polA	polA	WP_009896068.1	forward	0	0	0.168979	0.998935	2240.16	0.37621	0.449162	DNA polymerase I
CD630_RS06325	CD630_11290		dephospho-CoA kinase	WP_003438041.1	forward	0	0	0.0547775	0.998935	356.029	0.440195	0.124439	dephospho-CoA kinase
CD630_RS06330	CD630_11300		lytic transglycosylase domain-containing protein	WP_003438043.1	forward	0	0	0.0718253	0.998935	363.344	0.404345	0.177634	lytic transglycosylase domain-containing protein
CD630_RS06335	CD630_11310		ABC transporter substrate-binding protein	WP_011861122.1	forward	0	0	0.107058	0.998935	1681.74	0.440325	0.243135	ABC transporter substrate-binding protein
CD630_RS06340	CD630_11320		heavy-metal-associated domain-containing protein	WP_003428495.1	forward	0	0	-0.127816	0.998935	407.686	0.425953	-0.300071	heavy-metal-associated domain-containing protein
CD630_RS06345	CD630_11330		hypothetical protein	WP_003419035.1	forward	0	0	0.466502	0.998935	350.009	0.378812	1.23149	hypothetical protein
CD630_RS06350	CD630_11340		VOC family protein	WP_003419037.1	forward	0	0	-0.734542	0.998935	906.503	0.57219	-1.28374	VOC family protein
CD630_RS06355	CD630_11350		C40 family peptidase	WP_009896073.1	forward	0	0	-0.179067	0.998935	16911	0.42291	-0.423417	C40 family peptidase
CD630_RS06360	CD630_11360		hypothetical protein	WP_003438046.1	forward	0	0	-0.0356573	0.998935	3148.17	0.430678	-0.0827932	hypothetical protein
CD630_RS06395	CD630_11430		septum formation inhibitor Maf	WP_003428485.1	forward	0	0	0.4063	0.998935	10280.6	0.421975	0.962852	septum formation inhibitor Maf
CD630_RS06400	CD630_11440	radC	radC	WP_021359079.1	forward	0	0	0.483283	0.998935	21307.5	0.426941	1.13197	DNA repair protein RadC
CD630_RS06405	CD630_11450		rod shape-determining protein	WP_009904144.1	forward	0	0	0.27436	0.998935	14675.4	0.391864	0.70014	rod shape-determining protein
CD630_RS06410	CD630_11460	mreC	mreC	WP_003438051.1	forward	0	0	0.20264	0.998935	8972.45	0.425447	0.476299	rod shape-determining protein MreC
CD630_RS06415	CD630_11470	mreD	mreD	WP_011861127.1	forward	0	0	0.251267	0.998935	3113.7	0.464427	0.541025	rod shape-determining protein MreD
CD630_RS06420	CD630_11480		penicillin-binding protein	WP_011861128.1	forward	0	0	0.319927	0.998935	21076.4	0.468568	0.682776	penicillin-binding protein
CD630_RS06425	CD630_11490		septum site-determining protein MinC	WP_003428479.1	forward	0	0	-0.0501904	0.998935	8221.31	0.444758	-0.112849	septum site-determining protein MinC
CD630_RS06430	CD630_11500	minD	minD	WP_003419057.1	forward	0	0	0.13384	0.998935	15199.7	0.388948	0.344108	septum site-determining protein MinD
CD630_RS06435	CD630_11510	minE	minE	WP_003419058.1	forward	0	0	0.330705	0.998935	4822.85	0.448999	0.736538	cell division topological specificity factor MinE
CD630_RS06440	CD630_11520	rodA	rodA	WP_009888916.1	forward	0	0	0.386004	0.998935	10376.6	0.453134	0.851854	rod shape-determining protein RodA
CD630_RS06445	CD630_11530		methylglyoxal synthase	WP_003438060.1	forward	0	0	0.283719	0.998935	3752.82	0.440045	0.644749	methylglyoxal synthase
CD630_RS06455	CD630_11550		hypothetical protein	WP_003438062.1	forward	0	0	-0.308628	0.998935	30.0861	0.485744	-0.635371	hypothetical protein
CD630_RS06460	CD630_11560		transglutaminase domain-containing protein	WP_011861129.1	forward	0	0	0.116554	0.998935	38159.5	0.515265	0.226203	transglutaminase domain-containing protein
CD630_RS06465	CD630_11570		FprA family A-type flavoprotein	WP_003428474.1	reverse	0	0	-0.327	0.998935	21067.4	0.464352	-0.704208	FprA family A-type flavoprotein
CD630_RS06470	CD630_11580		TIGR03960 family B12-binding radical SAM protein	WP_003419074.1	forward	0	0	-0.0983555	0.998935	3247.76	0.375851	-0.261688	TIGR03960 family B12-binding radical SAM protein
CD630_RS06475	CD630_11590		DUF2344 domain-containing protein	WP_003438070.1	forward	0	0	-0.0435381	0.998935	840.191	0.405773	-0.107297	DUF2344 domain-containing protein
CD630_RS06480	CD630_11600		Rne/Rng family ribonuclease	WP_003438072.1	forward	0	0	-0.0215595	0.998935	1565.08	0.37031	-0.0582201	Rne/Rng family ribonuclease
CD630_RS06485	CD630_11610	rplU	rplU	WP_003419082.1	forward	0	0	0.509974	0.998935	30889.7	0.488421	1.04413	50S ribosomal protein L21
CD630_RS06490	CD630_11620		ribosomal-processing cysteine protease Prp	WP_003438074.1	forward	0	0	0.516786	0.998935	29941.5	0.482399	1.07128	ribosomal-processing cysteine protease Prp
CD630_RS06495	CD630_11630	rpmA	rpmA	WP_003419086.1	forward	0	0	0.241774	0.998935	1802.35	0.406915	0.594164	50S ribosomal protein L27
CD630_RS06500	CD630_11640	obgE	obgE	WP_009888921.1	forward	0	0	0.21274	0.998935	864.969	0.461799	0.460677	GTPase ObgE
CD630_RS06505	CD630_11650		YhbY family RNA-binding protein	WP_003428464.1	forward	0	0	0.0796542	0.998935	1391.07	0.530212	0.150231	YhbY family RNA-binding protein
CD630_RS06510	CD630_11660		homoserine dehydrogenase	WP_011861130.1	forward	0	0	-0.606474	0.998935	220.347	0.475955	-1.27423	homoserine dehydrogenase
CD630_RS06515	CD630_11670		tyrosine-type recombinase/integrase	WP_003419093.1	reverse	0	0	0.193648	0.998935	386.787	0.419898	0.461179	tyrosine-type recombinase/integrase
CD630_RS06520	CD630_11680		membrane protein	WP_003438084.1	reverse	0	0	0.480398	0.998935	34.3268	0.515999	0.931006	membrane protein
CD630_RS06525	CD630_11690		FadR family transcriptional regulator	WP_003438086.1	forward	0	0	-0.259201	0.998935	117.515	0.417578	-0.620724	FadR family transcriptional regulator
CD630_RS06530	CD630_11700	larA	larA	WP_003438088.1	forward	0	0	0.0679301	0.998935	122.98	0.504694	0.134597	nickel-dependent lactate racemase
CD630_RS06535	CD630_11710		electron transfer flavoprotein subunit beta/FixAfamily protein	WP_009902288.1	forward	0	0	0.111613	0.998935	92.4819	0.496058	0.224999	electron transfer flavoprotein subunit beta/FixAfamily protein
CD630_RS06540	CD630_11720		electron transfer flavoprotein subunit alpha	WP_003438092.1	forward	0	0	0.0653591	0.998935	561.432	0.46884	0.139406	electron transfer flavoprotein subunit alpha
CD630_RS06545	CD630_11730		FAD-binding oxidoreductase	WP_003438093.1	forward	0	0	0.220304	0.998935	631.481	0.41764	0.527498	FAD-binding oxidoreductase
CD630_RS06550	CD630_11740		nucleotidyltransferase	WP_011861133.1	reverse	0	0	0.136074	0.998935	788.458	0.434531	0.313152	nucleotidyltransferase
CD630_RS06555	CD630_11750		acetate kinase	WP_003438096.1	forward	0	0	0.281505	0.998935	23556.8	0.367597	0.765798	acetate kinase
CD630_RS06560	CD630_11760		DUF177 domain-containing protein	WP_003419111.1	forward	0	0	0.0227563	0.998935	7645.43	0.3576	0.0636363	DUF177 domain-containing protein
CD630_RS06565	CD630_11761	rpmF	rpmF	WP_003419113.1	forward	0	0	-0.481497	0.998935	1619.41	0.548174	-0.878367	50S ribosomal protein L32
CD630_RS06570	CD630_11770	fapR	fapR	WP_003419115.1	forward	0	0	0.13284	0.998935	7617.21	0.372302	0.356807	transcription factor FapR
CD630_RS06575	CD630_11780	plsX	plsX	WP_003428446.1	forward	0	0	0.226147	0.998935	14167.2	0.378345	0.597727	phosphate acyltransferase PlsX
CD630_RS06580	CD630_11790		ketoacyl-ACP synthase III	WP_003438099.1	forward	0	0	0.14667	0.998935	8717.52	0.391581	0.374557	ketoacyl-ACP synthase III
CD630_RS06585	CD630_11800	fabK	fabK	WP_003419125.1	forward	0	0	0.107499	0.998935	11629.8	0.401077	0.268026	enoyl-[acyl-carrier-protein] reductase FabK
CD630_RS06590	CD630_11810	fabD	fabD	WP_011861134.1	forward	0	0	0.165464	0.998935	7893.33	0.360398	0.459115	ACP S-malonyltransferase
CD630_RS06595	CD630_11820	fabG	fabG	WP_003428442.1	forward	0	0	0.116124	0.998935	12051.5	0.370971	0.313028	3-oxoacyl-[acyl-carrier-protein] reductase
CD630_RS06600	CD630_11830	acpP	acpP	WP_003419132.1	forward	0	0	-0.229123	0.998935	2255.5	0.451848	-0.507081	acyl carrier protein
CD630_RS06605	CD630_11840	fabF	fabF	WP_003438103.1	forward	0	0	0.213333	0.998935	36229	0.350687	0.60833	beta-ketoacyl-ACP synthase II
CD630_RS06610	CD630_11850		GGDEF domain-containing protein	WP_009896103.1	forward	0	0	0.193215	0.998935	548.472	0.384129	0.502995	GGDEF domain-containing protein
CD630_RS06615	CD630_11860		sigma 54-interacting transcriptional regulator	WP_011861135.1	forward	0	0	0.0735267	0.998935	842.103	0.373909	0.196643	sigma 54-interacting transcriptional regulator
CD630_RS06620	CD630_11870		TIGR03905 family TSCPD domain-containing protein	WP_003438109.1	forward	0	0	-0.343611	0.998935	3.65301	0.649449	-0.52908	TIGR03905 family TSCPD domain-containing protein
CD630_RS06625	CD630_11880		gamma-glutamyl-gamma-aminobutyrate hydrolase family protein	WP_003438111.1	forward	0	0	-0.0362275	0.998935	23.4869	0.630231	-0.057483	gamma-glutamyl-gamma-aminobutyrate hydrolase family protein
CD630_RS06635	CD630_11900		GNAT family N-acetyltransferase	WP_011861137.1	forward	0	0	-0.0235791	0.998935	1232.28	0.423361	-0.0556949	GNAT family N-acetyltransferase
CD630_RS06640	CD630_11910		fructose-1,6-bisphosphatase	WP_003438115.1	forward	0	0	0.382189	0.998935	8868.15	0.400524	0.954222	fructose-1,6-bisphosphatase
CD630_RS06665	CD630_11960	spoIIIAE	spoIIIAE	WP_003438121.1	forward	0	0	0.280223	0.998935	10.084	0.572285	0.489656	stage III sporulation protein AE
CD630_RS06670	CD630_11970		stage III sporulation protein AF	WP_003438123.1	forward	0	0	0.156558	0.998935	5.34506	0.651505	0.240302	stage III sporulation protein AF
CD630_RS06690	CD630_12010	nusB	nusB	WP_003428415.1	forward	0	0	0.119318	0.998935	374.199	0.392079	0.30432	transcription antitermination factor NusB
CD630_RS06695	CD630_12020		O-sialoglycoprotein endopeptidase	WP_011861140.1	forward	0	0	0.1096	0.998935	613.239	0.391994	0.279596	O-sialoglycoprotein endopeptidase
CD630_RS06700	CD630_12030		exodeoxyribonuclease VII large subunit	WP_003438130.1	forward	0	0	0.44803	0.998935	1357.71	0.404567	1.10743	exodeoxyribonuclease VII large subunit
CD630_RS06705	CD630_12040	xseB	xseB	WP_003428410.1	forward	0	0	-0.491592	0.998935	48.5976	0.498746	-0.985656	exodeoxyribonuclease VII small subunit
CD630_RS06710	CD630_12050		polyprenyl synthetase family protein	WP_009888951.1	forward	0	0	-0.104715	0.998935	909.04	0.440254	-0.237852	polyprenyl synthetase family protein
CD630_RS06715	CD630_12060		divergent PAP2 family protein	WP_003428407.1	forward	0	0	0.267219	0.998935	1048.01	0.397923	0.671534	divergent PAP2 family protein
CD630_RS06720	CD630_12070		1-deoxy-D-xylulose-5-phosphate synthase	WP_011861141.1	forward	0	0	0.325067	0.998935	5677.33	0.412416	0.788201	1-deoxy-D-xylulose-5-phosphate synthase
CD630_RS06725	CD630_12080		TlyA family rRNA (cytidine-2'-O)-methyltransferase	WP_003438136.1	forward	0	0	-0.634111	0.998935	305.137	0.559389	-1.13358	TlyA family rRNA (cytidine-2'-O)-methyltransferase
CD630_RS06730	CD630_12090	recN	recN	WP_009896126.1	forward	0	0	0.26327	0.998935	2753.29	0.436456	0.6032	DNA repair protein RecN
CD630_RS06735	CD630_12100		hypothetical protein	WP_011861142.1	forward	0	0	0.305453	0.998935	480.973	0.469222	0.650977	hypothetical protein
CD630_RS06740	CD630_12110		GNAT family N-acetyltransferase	WP_003438142.1	reverse	0	0	-0.556108	0.998935	1582.88	0.468699	-1.18649	GNAT family N-acetyltransferase
CD630_RS06745	CD630_12120		GNAT family N-acetyltransferase	WP_011861143.1	reverse	0	0	-0.143326	0.998935	806.468	0.459561	-0.311877	GNAT family N-acetyltransferase
CD630_RS06750	CD630_12130		peptidase S55	WP_003438145.1	forward	0	0	0.411304	0.998935	23.474	0.556877	0.73859	peptidase S55
CD630_RS06755	CD630_12140	spo0A	spo0A	WP_003424711.1	forward	0	0	-0.16947	0.998935	14727.6	0.467165	-0.362762	sporulation transcription factor Spo0A
CD630_RS06760	CD630_12150		hypothetical protein	WP_003428389.1	forward	0	0	0.0369946	0.998935	3361.75	0.379956	0.0973654	hypothetical protein
CD630_RS06765	CD630_12160		copper transporter	WP_011861144.1	forward	0	0	0.0815473	0.998935	2238.33	0.403881	0.201909	copper transporter
CD630_RS06770	CD630_12170		glycosyltransferase family 2 protein	WP_003438150.1	forward	0	0	-0.0204768	0.998935	1721.28	0.399597	-0.0512436	glycosyltransferase family 2 protein
CD630_RS06775	CD630_12180		glycosyl transferase	WP_003419210.1	forward	0	0	0.083191	0.998935	2866.81	0.443466	0.187593	glycosyl transferase
CD630_RS06780	CD630_12190		DUF3866 family protein	WP_009896132.1	forward	0	0	0.0787082	0.998935	2416.29	0.372389	0.21136	DUF3866 family protein
CD630_RS06785	CD630_12200		NUDIX hydrolase	WP_003428379.1	forward	0	0	0.1345	0.998935	3072.84	0.377399	0.356386	NUDIX hydrolase
CD630_RS06790	CD630_12210		stage II sporulation protein M	WP_009902311.1	forward	0	0	0.0946998	0.998935	1077.18	0.504711	0.187632	stage II sporulation protein M
CD630_RS06795	CD630_12220		tyrosine-type recombinase/integrase	WP_003428375.1	forward	0	0	-0.135334	0.998935	930.652	0.452215	-0.299268	tyrosine-type recombinase/integrase
CD630_RS06800	CD630_12230		phosphopentomutase	WP_011861145.1	forward	0	0	-0.0277819	0.998935	2799.8	0.414383	-0.0670441	phosphopentomutase
CD630_RS06805	CD630_12240		purine-nucleoside phosphorylase	WP_011861146.1	forward	0	0	0.0764997	0.998935	3099.71	0.396885	0.19275	purine-nucleoside phosphorylase
CD630_RS06810	CD630_12250		pyrimidine-nucleoside phosphorylase	WP_009896135.1	forward	0	0	-0.163707	0.998935	512.391	0.412772	-0.396605	pyrimidine-nucleoside phosphorylase
CD630_RS06815	CD630_12260	mltG	mltG	WP_003438164.1	forward	0	0	0.048016	0.998935	1373.2	0.372247	0.12899	endolytic transglycosylase MltG
CD630_RS06820	CD630_12270		O-methyltransferase	WP_003438166.1	forward	0	0	0.118943	0.998935	384.465	0.405811	0.293099	O-methyltransferase
CD630_RS06825	CD630_12280		U32 family peptidase	WP_003438167.1	forward	0	0	0.319557	0.998935	3490.99	0.421221	0.758645	U32 family peptidase
CD630_RS06830	CD630_12290		penicillin-binding protein 2	WP_003438168.1	forward	0	0	0.506382	0.998935	465.211	0.477858	1.05969	penicillin-binding protein 2
CD630_RS06835			sigma-70 family RNA polymerase sigma factor	WP_003419254.1	reverse	0	0	0.240291	0.998935	334.762	0.445566	0.539294	sigma-70 family RNA polymerase sigma factor
CD630_RS06840	CD630_12310		recombinase family protein	WP_011861147.1	reverse	0	0	0.00963997	0.998935	1903.18	0.387276	0.0248917	recombinase family protein
CD630_RS06845	CD630_12320		tetratricopeptide repeat protein	WP_009896138.1	reverse	0	0	-0.174657	0.998935	464.777	0.438247	-0.398536	tetratricopeptide repeat protein
CD630_RS06850	CD630_12330		cell wall-binding protein Cwp26	WP_011861148.1	forward	0	0	0.497234	0.998935	514.805	0.576273	0.862843	cell wall-binding protein Cwp26
CD630_RS06865	CD630_12350		hypothetical protein	WP_011861151.1	reverse	0	0	-0.372083	0.998935	71.7725	0.530718	-0.701094	hypothetical protein
CD630_RS06870			hypothetical protein	WP_003433383.1	forward	0	0	-0.2736	0.998935	22.1167	0.600366	-0.455723	hypothetical protein
CD630_RS06875			hypothetical protein	WP_009889006.1	forward	0	0	0.0241128	0.998935	99.8103	0.532855	0.0452522	hypothetical protein
CD630_RS06880	CD630_12380		hypothetical protein	WP_009902375.1	reverse	0	0	0.466245	0.998935	28.552	0.648723	0.718713	hypothetical protein
CD630_RS06885	CD630_12382		hypothetical protein		reverse	0	0	0.454788	0.998935	478.541	0.463334	0.981555	hypothetical protein
CD630_RS06890	CD630_12390		BlaI/MecI/CopY family transcriptional regulator	WP_011861154.1	forward	0	0	-0.0909363	0.998935	26.9624	0.479378	-0.189696	BlaI/MecI/CopY family transcriptional regulator
CD630_RS06895	CD630_12400	vanZ1	vanZ1	WP_009889012.1	forward	0	0	0.0174827	0.998935	1611.34	0.5539	0.0315629	glycopeptide resistance protein VanZ1
CD630_RS06915	CD630_12430		hypothetical protein	WP_011861156.1	forward	0	0	0.353904	0.998935	13.0034	0.635054	0.557282	hypothetical protein
CD630_RS06920	CD630_12440		hypothetical protein	WP_009889019.1	forward	0	0	-0.31403	0.998935	10.4971	0.601155	-0.522378	hypothetical protein
CD630_RS06925	CD630_12450		hypothetical protein	WP_011861157.1	forward	0	0	-0.307256	0.998935	16.2996	0.562026	-0.546694	hypothetical protein
CD630_RS06930	CD630_12460	efp	efp	WP_009889023.1	forward	0	0	0.135571	0.998935	17090.2	0.447434	0.302996	elongation factor P
CD630_RS06935	CD630_12470		hypothetical protein	WP_003428343.1	forward	0	0	-0.560991	0.998935	2500.6	0.50571	-1.10931	hypothetical protein
CD630_RS06940	CD630_12480		ribonuclease III	WP_003428341.1	forward	0	0	-0.363093	0.998935	228.544	0.466792	-0.777847	ribonuclease III
CD630_RS06945	CD630_12490		radical SAM protein	WP_003438208.1	forward	0	0	0.0205899	0.998935	1518.22	0.352129	0.0584726	radical SAM protein
CD630_RS06950	CD630_12500	smc	smc	WP_011861158.1	forward	0	0	-0.266574	0.998935	1524.74	0.385709	-0.691127	chromosome segregation protein SMC
CD630_RS06955	CD630_12510	ftsY	ftsY	WP_011861159.1	forward	0	0	-0.0908227	0.998935	1043.09	0.428601	-0.211905	signal recognition particle-docking protein FtsY
CD630_RS06960	CD630_12511		putative DNA-binding protein	WP_003419333.1	forward	0	0	0.381733	0.998935	2967.59	0.484423	0.788015	putative DNA-binding protein
CD630_RS06965	CD630_12520	ffh	ffh	WP_011861160.1	forward	0	0	0.156056	0.998935	6269.47	0.45256	0.344829	signal recognition particle protein
CD630_RS06970	CD630_12530	rpsP	rpsP	WP_003419338.1	forward	0	0	0.310238	0.998935	10670.3	0.455508	0.681082	30S ribosomal protein S16
CD630_RS06975	CD630_12540		KH domain-containing protein	WP_003419342.1	forward	0	0	0.102351	0.998935	5677.87	0.42629	0.240096	KH domain-containing protein
CD630_RS06980	CD630_12550	rimM	rimM	WP_009889030.1	forward	0	0	-0.208768	0.998935	372.234	0.47515	-0.439374	16S rRNA processing protein RimM
CD630_RS06985	CD630_12560	trmD	trmD	WP_003438222.1	forward	0	0	0.232121	0.998935	747.768	0.506508	0.458276	tRNA (guanosine(37)-N1)-methyltransferase TrmD
CD630_RS06990	CD630_12570	rplS	rplS	WP_003419350.1	forward	0	0	0.253664	0.998935	2904.89	0.462209	0.548808	50S ribosomal protein L19
CD630_RS06995	CD630_12580	ylqF	ylqF	WP_011861161.1	forward	0	0	0.593841	0.998935	1148.19	0.437935	1.356	ribosome biogenesis GTPase YlqF
CD630_RS07000	CD630_12590	brnQ	brnQ	WP_011861162.1	forward	0	0	-0.175977	0.998935	314.191	0.60787	-0.289498	branched-chain amino acid transport system II carrier protein
CD630_RS07005	CD630_12600	brnQ	brnQ	WP_009902388.1	forward	0	0	0.653878	0.998935	103213	0.614019	1.06491	branched-chain amino acid transport system II carrier protein
CD630_RS07010	CD630_12610		adenosylcobalamin-dependent ribonucleoside-diphosphate reductase	WP_003438236.1	forward	0	0	-0.0759443	0.998935	1505.51	0.356286	-0.213155	adenosylcobalamin-dependent ribonucleoside-diphosphate reductase
CD630_RS07015	CD630_12620		ribonuclease HII	WP_003438239.1	forward	0	0	-0.473354	0.998935	655.405	0.416869	-1.1355	ribonuclease HII
CD630_RS07020	CD630_12630		alpha-hydroxy-acid oxidizing protein	WP_003438242.1	forward	0	0	-0.181289	0.998935	3508.12	0.416648	-0.435113	alpha-hydroxy-acid oxidizing protein
CD630_RS07030	CD630_12650		CarD family transcriptional regulator	WP_009896172.1	reverse	0	0	-0.0259667	0.998935	389.873	0.496567	-0.0522924	CarD family transcriptional regulator
CD630_RS07035	CD630_12660		ABC transporter permease	WP_009902389.1	reverse	0	0	0.00949246	0.998935	139.1	0.580741	0.0163454	ABC transporter permease
CD630_RS07040	CD630_12670		ABC transporter permease	WP_011861163.1	reverse	0	0	0.115683	0.998935	133.512	0.541893	0.21348	ABC transporter permease
CD630_RS07045	CD630_12680		ABC transporter ATP-binding protein	WP_009902391.1	reverse	0	0	0.23628	0.998935	112.907	0.516945	0.45707	ABC transporter ATP-binding protein
CD630_RS07050	CD630_12690		response regulator transcription factor	WP_009896181.1	reverse	0	0	-0.0172127	0.998935	142.09	0.536456	-0.0320859	response regulator transcription factor
CD630_RS07055	CD630_12700		sensor histidine kinase	WP_009896183.1	reverse	0	0	0.0402225	0.998935	90.8956	0.532304	0.0755629	sensor histidine kinase
CD630_RS07065	CD630_12720		YifB family Mg chelatase-like AAA ATPase	WP_009902393.1	forward	0	0	-0.547994	0.998935	22.6734	0.499008	-1.09817	YifB family Mg chelatase-like AAA ATPase
CD630_RS07070	CD630_12730	dprA	dprA	WP_003438264.1	forward	0	0	0.510971	0.998935	694.886	0.516832	0.988661	DNA-protecting protein DprA
CD630_RS07075	CD630_12740	topA	topA	WP_009892959.1	forward	0	0	0.188972	0.998935	3918.28	0.411416	0.459321	type I DNA topoisomerase
CD630_RS07080	CD630_12750	codY	codY	WP_003438268.1	forward	0	0	0.282056	0.998935	8511.9	0.387908	0.727119	GTP-sensing pleiotropic transcriptional regulator CodY
CD630_RS07085	CD630_12760		replication-associated recombination protein A	WP_011861165.1	forward	0	0	-0.0652395	0.998935	378.475	0.409113	-0.159466	replication-associated recombination protein A
CD630_RS07090	CD630_12770		GNAT family N-acetyltransferase	WP_003438272.1	forward	0	0	-0.44036	0.998935	81.7154	0.478662	-0.91998	GNAT family N-acetyltransferase
CD630_RS07095	CD630_12780		Rrf2 family transcriptional regulator	WP_003419409.1	forward	0	0	0.237603	0.998935	430.079	0.476523	0.498619	Rrf2 family transcriptional regulator
CD630_RS07100	CD630_12790	nifS	nifS	WP_011861166.1	forward	0	0	-0.337651	0.998935	3495.1	0.544001	-0.620681	cysteine desulfurase NifS
CD630_RS07105	CD630_12800	nifU	nifU	WP_003438275.1	forward	0	0	0.0528367	0.998935	1006.87	0.553604	0.0954413	Fe-S cluster assembly scaffold protein NifU
CD630_RS07110	CD630_12810	mnmA	mnmA	WP_003438277.1	forward	0	0	0.362047	0.998935	2835.2	0.42147	0.859008	tRNA 2-thiouridine(34) synthase MnmA
CD630_RS07115	CD630_12820	alaS	alaS	WP_009889064.1	forward	0	0	0.0241162	0.998935	8057.25	0.417425	0.0577738	alanine--tRNA ligase
CD630_RS07120	CD630_12830		IreB family regulatory phosphoprotein	WP_003419418.1	forward	0	0	0.260697	0.998935	2154.36	0.376161	0.693047	IreB family regulatory phosphoprotein
CD630_RS07125	CD630_12840		membrane protein	WP_011861168.1	forward	0	0	0.169698	0.998935	25979.2	0.377651	0.44935	membrane protein
CD630_RS07130	CD630_12850	ruvX	ruvX	WP_003428279.1	forward	0	0	-0.044264	0.998935	648.918	0.387783	-0.114147	Holliday junction resolvase RuvX
CD630_RS07140	CD630_12870		transcriptional repressor	WP_003419428.1	forward	0	0	-0.155852	0.998935	5833.79	0.500203	-0.311578	transcriptional repressor
CD630_RS07145	CD630_12880		metal-dependent hydrolase	WP_003428273.1	reverse	0	0	-0.506857	0.998935	1074.71	0.610117	-0.830753	metal-dependent hydrolase
CD630_RS07150	CD630_12890		ribonuclease J	WP_009889075.1	forward	0	0	0.101563	0.998935	17484.1	0.432639	0.234752	ribonuclease J
CD630_RS07155	CD630_12900		spore protein	WP_003428269.1	forward	0	0	-0.0114516	0.998935	5.66602	0.640207	-0.0178874	spore protein
CD630_RS07160	CD630_12910		D-alanyl-D-alanine carboxypeptidase	WP_003428267.1	forward	0	0	0.329943	0.998935	35.1044	0.556196	0.593214	D-alanyl-D-alanine carboxypeptidase
CD630_RS07165	CD630_12920		DUF2000 domain-containing protein	WP_009889078.1	reverse	0	0	0.462071	0.998935	96.8286	0.479274	0.964107	DUF2000 domain-containing protein
CD630_RS07170	CD630_12930		AraC family transcriptional regulator	WP_003438284.1	reverse	0	0	0.301603	0.998935	249.599	0.36863	0.818171	AraC family transcriptional regulator
CD630_RS07175	CD630_12940		site-2 protease family protein	WP_009902398.1	forward	0	0	0.55544	0.998935	2453.85	0.438738	1.266	site-2 protease family protein
CD630_RS07185	CD630_12960	scpB	scpB	WP_003428258.1	forward	0	0	0.325171	0.998935	468.381	0.398521	0.815945	SMC-Scp complex subunit ScpB
CD630_RS07190	CD630_12970		DUF2953 domain-containing protein	WP_003438288.1	forward	0	0	0.131556	0.998935	4.48008	0.651197	0.202022	DUF2953 domain-containing protein
CD630_RS07200	CD630_12990		MarR family transcriptional regulator	WP_003419459.1	forward	0	0	0.052887	0.998935	118.152	0.451439	0.117152	MarR family transcriptional regulator
CD630_RS07205	CD630_13000		leucyl aminopeptidase	WP_011861171.1	forward	0	0	-0.0527255	0.998935	593.734	0.390053	-0.135175	leucyl aminopeptidase
CD630_RS07210	CD630_13010		YwaF family protein	WP_009902402.1	reverse	0	0	0.0653511	0.998935	10.5023	0.609444	0.107231	YwaF family protein
CD630_RS07215	CD630_13020		MazG-like family protein	WP_003428248.1	reverse	0	0	-0.261758	0.998935	931.661	0.464875	-0.563072	MazG-like family protein
CD630_RS07220	CD630_13030		NAD-dependent protein deacylase	WP_003428245.1	reverse	0	0	0.0723106	0.998935	998.58	0.446094	0.162097	NAD-dependent protein deacylase
CD630_RS07230	CD630_13050		PolC-type DNA polymerase III	WP_003438301.1	forward	0	0	0.117708	0.998935	3106.36	0.421199	0.27946	PolC-type DNA polymerase III
CD630_RS07235	CD630_13060		ribosome maturation factor RimP	WP_003438303.1	forward	0	0	-0.473335	0.998935	174.381	0.397542	-1.19066	ribosome maturation factor RimP
CD630_RS07240	CD630_13070	nusA	nusA	WP_003428238.1	forward	0	0	0.0984501	0.998935	4510.16	0.417536	0.235788	transcription termination/antitermination protein NusA
CD630_RS07245	CD630_13071		YlxR family protein	WP_003419469.1	forward	0	0	-0.309546	0.998935	715.992	0.455263	-0.679927	YlxR family protein
CD630_RS07250	CD630_13080		ribosomal L7Ae/L30e/S12e/Gadd45 family protein	WP_003419470.1	forward	0	0	0.191856	0.998935	1507.13	0.445681	0.430477	ribosomal L7Ae/L30e/S12e/Gadd45 family protein
CD630_RS07255	CD630_13090	infB	infB	WP_003438306.1	forward	0	0	-0.212197	0.998935	6874.23	0.45857	-0.462737	translation initiation factor IF-2
CD630_RS07265	CD630_13110		bifunctional oligoribonuclease/PAP phosphatase NrnA		forward	0	0	0.152285	0.998935	1944.28	0.468079	0.32534	bifunctional oligoribonuclease/PAP phosphatase NrnA
CD630_RS07270	CD630_13120	tnpB	tnpB	WP_011861173.1	forward	0	0	0.220944	0.998935	6374.2	0.485035	0.455523	IS200/IS605 family element transposase accessoryprotein TnpB
CD630_RS07275			bifunctional oligoribonuclease/PAP phosphatase NrnA		forward	0	0	0.222698	0.998935	1639.91	0.445233	0.500184	bifunctional oligoribonuclease/PAP phosphatase NrnA
CD630_RS07280	CD630_13140	truB	truB	WP_003428232.1	forward	0	0	0.317432	0.998935	5167.01	0.469686	0.675839	tRNA pseudouridine(55) synthase TruB
CD630_RS07285	CD630_13150		bifunctional riboflavin kinase/FAD synthetase	WP_003438310.1	forward	0	0	0.431144	0.998935	8285.94	0.41393	1.04159	bifunctional riboflavin kinase/FAD synthetase
CD630_RS07295	CD630_13170		DegV family protein	WP_009889099.1	forward	0	0	-0.199785	0.998935	264.471	0.495268	-0.403388	DegV family protein
CD630_RS07300	CD630_13180	pnp	pnp	WP_003438316.1	forward	0	0	0.257356	0.998935	25135.9	0.363136	0.708703	polyribonucleotide nucleotidyltransferase
CD630_RS07305	CD630_13190		polysaccharide deacetylase family protein	WP_003438319.1	forward	0	0	-0.632169	0.998935	23.7531	0.585562	-1.07959	polysaccharide deacetylase family protein
CD630_RS07310	CD630_13200		insulinase family protein	WP_003438321.1	forward	0	0	-0.224037	0.998935	2216.76	0.41849	-0.535347	insulinase family protein
CD630_RS07315	CD630_13210		YlmC/YmxH family sporulation protein	WP_003419503.1	forward	0	0	-0.570947	0.998935	219.413	0.579466	-0.985298	YlmC/YmxH family sporulation protein
CD630_RS07320	CD630_13220	dapG	dapG	WP_003438324.1	forward	0	0	-0.00793394	0.998935	3431.78	0.394205	-0.0201264	aspartate kinase
CD630_RS07325	CD630_13230		ATP-dependent Clp protease proteolytic subunit	WP_003428224.1	forward	0	0	-0.190727	0.998935	1369.01	0.420317	-0.45377	ATP-dependent Clp protease proteolytic subunit
CD630_RS07330	CD630_13240		DNA translocase FtsK	WP_003438328.1	forward	0	0	0.473122	0.998935	3721.2	0.479274	0.987162	DNA translocase FtsK
CD630_RS07335	CD630_13250	mnmH	mnmH	WP_011861175.1	forward	0	0	0.342055	0.998935	769.606	0.464243	0.736803	tRNA 2-selenouridine(34) synthase MnmH
CD630_RS07340	CD630_13260	rimO	rimO	WP_011861176.1	forward	0	0	0.404901	0.998935	2857.8	0.466563	0.867838	30S ribosomal protein S12 methylthiotransferase RimO
CD630_RS07345	CD630_13270	pgsA	pgsA	WP_009889106.1	forward	0	0	0.580317	0.998935	1578.37	0.523197	1.10917	CDP-diacylglycerol--glycerol-3-phosphate 3-phosphatidyltransferase
CD630_RS07350	CD630_13280	recA	recA	WP_003428218.1	forward	0	0	-0.316195	0.998935	2538.83	0.403379	-0.783867	recombinase RecA
CD630_RS07355	CD630_13290	rny	rny	WP_003428216.1	forward	0	0	0.158987	0.998935	36004.9	0.374748	0.42425	ribonuclease Y
CD630_RS07360	CD630_13300		UvrD-helicase domain-containing protein	WP_011861177.1	forward	0	0	-0.0662187	0.998935	2407.54	0.41588	-0.159226	UvrD-helicase domain-containing protein
CD630_RS07365	CD630_13310	lepB	lepB	WP_011861178.1	reverse	0	0	0.45485	0.998935	5860.27	0.422965	1.07539	signal peptidase I
CD630_RS07375	CD630_13330		tyrosine-type recombinase/integrase	WP_009889110.1	forward	0	0	0.3119	0.998935	1141.35	0.404248	0.771557	tyrosine-type recombinase/integrase
CD630_RS07385	CD630_13350		MarR family transcriptional regulator	WP_003419561.1	forward	0	0	-0.300615	0.998935	241.057	0.416047	-0.722549	MarR family transcriptional regulator
CD630_RS07390	CD630_13360		PTS transporter subunit EIIC	WP_011861179.1	forward	0	0	0.236501	0.998935	792.247	0.358739	0.659257	PTS transporter subunit EIIC
CD630_RS07400	CD630_13380		6-phospho-alpha-glucosidase	WP_011861180.1	forward	0	0	0.00795639	0.998935	1547.6	0.392464	0.0202729	6-phospho-alpha-glucosidase
CD630_RS07405	CD630_13390		pyridoxal phosphate-dependent aminotransferase	WP_003438357.1	reverse	0	0	0.0974868	0.998935	56860.7	0.572925	0.170156	pyridoxal phosphate-dependent aminotransferase
CD630_RS07415	CD630_13410	xth	xth	WP_003438367.1	forward	0	0	-0.232157	0.998935	1017.78	0.424365	-0.547069	exodeoxyribonuclease III
CD630_RS07420	CD630_13420		exonuclease domain-containing protein	WP_016729594.1	reverse	0	0	-0.229183	0.998935	371.552	0.474182	-0.483324	exonuclease domain-containing protein
CD630_RS07425	CD630_13430		glutamine synthetase	WP_003428202.1	forward	0	0	-0.122027	0.998935	2720.62	0.35549	-0.343265	glutamine synthetase
CD630_RS07430	CD630_13440		galactosyldiacylglycerol synthase	WP_003438374.1	reverse	0	0	0.516939	0.998935	743.537	0.458899	1.12648	galactosyldiacylglycerol synthase
CD630_RS07435	CD630_13450		PadR family transcriptional regulator	WP_009889116.1	forward	0	0	-0.0173339	0.998935	47.1099	0.530994	-0.0326442	PadR family transcriptional regulator
CD630_RS07440	CD630_13460		DUF1700 domain-containing protein	WP_011861182.1	forward	0	0	0.0858827	0.998935	209.576	0.438086	0.196041	DUF1700 domain-containing protein
CD630_RS07445	CD630_13470		DUF4097 family beta strand repeat protein	WP_011861183.1	forward	0	0	0.212316	0.998935	702.005	0.447908	0.474016	DUF4097 family beta strand repeat protein
CD630_RS07450	CD630_13480		lipoprotein	WP_003428196.1	forward	0	0	-0.170481	0.998935	483.674	0.401133	-0.424998	lipoprotein
CD630_RS07455	CD630_13490		lantibiotic protection ABC transporter ATP-binding protein	WP_009896245.1	forward	0	0	-0.0127583	0.998935	56.5817	0.482489	-0.0264426	lantibiotic protection ABC transporter ATP-binding protein
CD630_RS07460	CD630_13500		lantibiotic immunity ABC transporter MutE/EpiE family permease subunit	WP_009896246.1	forward	0	0	-0.11491	0.998935	93.8477	0.491673	-0.233712	lantibiotic immunity ABC transporter MutE/EpiE family permease subunit
CD630_RS07465	CD630_13510		lantibiotic immunity ABC transporter MutG familypermease subunit	WP_011861184.1	forward	0	0	-0.296693	0.998935	104.352	0.506316	-0.585983	lantibiotic immunity ABC transporter MutG familypermease subunit
CD630_RS07475	CD630_13530		pyridoxamine kinase	WP_003428191.1	reverse	0	0	0.0298769	0.998935	13698.1	0.623662	0.0479055	pyridoxamine kinase
CD630_RS07480	CD630_13540		amidase domain-containing protein	WP_021377403.1	forward	0	0	-0.30853	0.998935	10.4653	0.605684	-0.50939	amidase domain-containing protein
CD630_RS07485	CD630_13550		cold-shock protein	WP_003419624.1	forward	0	0	-0.524745	0.998935	14808.1	0.536378	-0.978312	cold-shock protein
CD630_RS07490	CD630_13560		CBS domain-containing protein	WP_009889129.1	forward	0	0	0.256754	0.998935	1937.15	0.505131	0.508292	CBS domain-containing protein
CD630_RS07495	CD630_13570		peptidylprolyl isomerase	WP_009889131.1	reverse	0	0	0.096953	0.998935	8394.52	0.385558	0.251462	peptidylprolyl isomerase
CD630_RS07500	CD630_13590		hypothetical protein	WP_011861186.1	reverse	0	0	0.198109	0.998935	235.529	0.455838	0.434604	hypothetical protein
CD630_RS07505	CD630_13600		XRE family transcriptional regulator	WP_003428185.1	reverse	0	0	-0.637474	0.998935	218.681	0.562263	-1.13376	XRE family transcriptional regulator
CD630_RS07520	CD630_13620		hypothetical protein	WP_009896258.1	forward	0	0	-0.633815	0.998935	21.8888	0.606738	-1.04463	hypothetical protein
CD630_RS07525	CD630_13630		phage tail sheath subtilisin-like domain-containing protein	WP_011861188.1	forward	0	0	0.194929	0.998935	40.1546	0.562786	0.346364	phage tail sheath subtilisin-like domain-containing protein
CD630_RS07530	CD630_13640		phage tail tube protein	WP_003419646.1	forward	0	0	0.294902	0.998935	4.99603	0.641675	0.459582	phage tail tube protein
CD630_RS07535	CD630_13650		phage portal protein	WP_009902432.1	forward	0	0	0.0334742	0.998935	13.9422	0.604137	0.0554083	phage portal protein
CD630_RS07540	CD630_13660		hypothetical protein	WP_003438437.1	forward	0	0	-0.013014	0.998935	81.9236	0.545311	-0.0238653	hypothetical protein
CD630_RS07545	CD630_13670		hypothetical protein	WP_003428168.1	forward	0	0	0.144274	0.998935	16.9551	0.545346	0.264555	hypothetical protein
CD630_RS07550	CD630_13680		C40 family peptidase	WP_009889145.1	forward	0	0	0.0535608	0.998935	59.0456	0.50973	0.105077	C40 family peptidase
CD630_RS07555	CD630_13690		DUF2577 family protein	WP_003438447.1	forward	0	0	0.162774	0.998935	7.98642	0.651496	0.249846	DUF2577 family protein
CD630_RS07560	CD630_13700		DUF2634 domain-containing protein	WP_003438449.1	forward	0	0	0.0902569	0.998935	19.4549	0.568781	0.158685	DUF2634 domain-containing protein
CD630_RS07565	CD630_13710		baseplate J/gp47 family protein	WP_003438450.1	forward	0	0	0.106121	0.998935	14.0473	0.570185	0.186116	baseplate J/gp47 family protein
CD630_RS07570	CD630_13720		DUF2313 domain-containing protein	WP_003428156.1	forward	0	0	-0.0822729	0.998935	10.8912	0.619511	-0.132803	DUF2313 domain-containing protein
CD630_RS07575	CD630_13730		phage tail protein	WP_009902440.1	forward	0	0	0.11676	0.998935	29.3506	0.517506	0.225621	phage tail protein
CD630_RS07580	CD630_13740		chromosome condensation regulator	WP_011861189.1	forward	0	0	0.225536	0.998935	285.006	0.42813	0.526794	chromosome condensation regulator
CD630_RS07585			hypothetical protein	WP_009902444.1	forward	0	0	-0.211273	0.998935	6.41021	0.609859	-0.346429	hypothetical protein
CD630_RS07595	CD630_13770		hypothetical protein	WP_003419674.1	reverse	0	0	0.408265	0.998935	7951.86	0.474945	0.859605	hypothetical protein
CD630_RS07600	CD630_13780		helix-turn-helix transcriptional regulator	WP_003438466.1	reverse	0	0	0.0634645	0.998935	4260.62	0.439391	0.144438	helix-turn-helix transcriptional regulator
CD630_RS07605	CD630_13781		helix-turn-helix transcriptional regulator	WP_003428146.1	forward	0	0	-0.274402	0.998935	18.687	0.557294	-0.492383	helix-turn-helix transcriptional regulator
CD630_RS07610	CD630_13782		hypothetical protein	WP_009889160.1	forward	0	0	-0.774819	0.998935	53.0098	0.59635	-1.29927	hypothetical protein
CD630_RS07615	CD630_13790		helix-turn-helix domain-containing protein	WP_003428144.1	reverse	0	0	0.210681	0.998935	1012.13	0.447837	0.470442	helix-turn-helix domain-containing protein
CD630_RS07620	CD630_13800		MFS transporter	WP_009896283.1	reverse	0	0	0.130158	0.998935	617.755	0.422976	0.307721	MFS transporter
CD630_RS07625	CD630_13810		TetR/AcrR family transcriptional regulator	WP_011861191.1	reverse	0	0	0.073207	0.998935	47.9617	0.604331	0.121137	TetR/AcrR family transcriptional regulator
CD630_RS07630	CD630_13820	glpK	glpK	WP_011861192.1	forward	0	0	-0.664217	0.998935	455.816	0.502554	-1.32168	glycerol kinase GlpK
CD630_RS07635	CD630_13830		GntR family transcriptional regulator	WP_003438469.1	reverse	0	0	0.110794	0.998935	1959.92	0.436495	0.253826	GntR family transcriptional regulator
CD630_RS07660	CD630_13880		cupin domain-containing protein		reverse	0	0	0.47413	0.998935	1458.21	0.438055	1.08235	cupin domain-containing protein
CD630_RS07665	CD630_13890		dipeptide epimerase	WP_003438474.1	forward	0	0	-0.626476	0.998935	51.6746	0.465639	-1.34541	dipeptide epimerase
CD630_RS07670	CD630_13900		DUF819 family protein	WP_011861193.1	forward	0	0	-0.161171	0.998935	94.9252	0.439366	-0.366825	DUF819 family protein
CD630_RS07675	CD630_13910		CocE/NonD family hydrolase	WP_021361832.1	forward	0	0	-0.0142858	0.998935	211.718	0.411495	-0.0347167	CocE/NonD family hydrolase
CD630_RS07680	CD630_13920		RidA family protein	WP_003428131.1	reverse	0	0	-0.164623	0.998935	491.565	0.506694	-0.324897	RidA family protein
CD630_RS07685	CD630_13930		DMT family transporter	WP_011861195.1	forward	0	0	0.441082	0.998935	1616.05	0.552744	0.797987	DMT family transporter
CD630_RS07690	CD630_13940		Gfo/Idh/MocA family oxidoreductase	WP_011861196.1	forward	0	0	0.238426	0.998935	1305.59	0.380057	0.627342	Gfo/Idh/MocA family oxidoreductase
CD630_RS07695	CD630_13950		membrane protein	WP_003438483.1	reverse	0	0	-0.292974	0.998935	399.231	0.569983	-0.514005	membrane protein
CD630_RS07700	CD630_13960		M55 family metallopeptidase	WP_009889182.1	reverse	0	0	0.250226	0.998935	4476.99	0.399068	0.627025	M55 family metallopeptidase
CD630_RS07705	CD630_13970		SAM-dependent methyltransferase	WP_003438486.1	reverse	0	0	0.337782	0.998935	200.987	0.42804	0.789136	SAM-dependent methyltransferase
CD630_RS07710	CD630_13980		amidohydrolase	WP_021361833.1	reverse	0	0	-0.116333	0.998935	54.6744	0.480104	-0.242308	amidohydrolase
CD630_RS07715	CD630_13990		LD-carboxypeptidase	WP_009896305.1	forward	0	0	-0.430144	0.998935	210.823	0.460509	-0.934061	LD-carboxypeptidase
CD630_RS07720	CD630_14000		DUF3867 domain-containing protein	WP_003419758.1	forward	0	0	0.0411861	0.998935	1538.74	0.40809	0.100924	DUF3867 domain-containing protein
CD630_RS07725	CD630_14010		cysteine hydrolase	WP_011861198.1	reverse	0	0	0.151509	0.998935	373.84	0.470623	0.321933	cysteine hydrolase
CD630_RS07730	CD630_14020		glycerophosphodiester phosphodiesterase	WP_011861199.1	reverse	0	0	0.0137784	0.998935	120.656	0.55824	0.0246818	glycerophosphodiester phosphodiesterase
CD630_RS07735	CD630_14030		amino acid adenylation domain-containing protein	WP_011861200.1	forward	0	0	-0.568573	0.998935	692.454	0.445609	-1.27595	amino acid adenylation domain-containing protein
CD630_RS07750	CD630_14050		ABC-F family ATP-binding cassette domain-containing protein	WP_011861202.1	reverse	0	0	0.472984	0.998935	4806.46	0.446143	1.06016	ABC-F family ATP-binding cassette domain-containing protein
CD630_RS07755	CD630_14060		M15 family metallopeptidase	WP_021361834.1	reverse	0	0	0.36919	0.998935	565.072	0.439197	0.840603	M15 family metallopeptidase
CD630_RS07760	CD630_14070		transcriptional regulator DdlR	WP_009902483.1	reverse	0	0	0.147614	0.998935	1222.94	0.448679	0.328997	transcriptional regulator DdlR
CD630_RS07765	CD630_14080		D-alanine--D-alanine ligase	WP_003429344.1	reverse	0	0	0.403057	0.998935	3381.27	0.49633	0.812076	D-alanine--D-alanine ligase
CD630_RS07770	CD630_14090		competence/damage-inducible protein A	WP_003438532.1	forward	0	0	0.0767878	0.998935	2619.03	0.397911	0.192977	competence/damage-inducible protein A
CD630_RS07775	CD630_14100		Cof-type HAD-IIB family hydrolase	WP_003438534.1	forward	0	0	-0.131837	0.998935	794.109	0.380455	-0.346525	Cof-type HAD-IIB family hydrolase
CD630_RS07780	CD630_14110		zinc dependent phospholipase C family protein	WP_003419819.1	reverse	0	0	0.582342	0.998935	2845.44	0.514265	1.13238	zinc dependent phospholipase C family protein
CD630_RS07785	CD630_14120		sigma 54-interacting transcriptional regulator	WP_009902485.1	reverse	0	0	0.183714	0.998935	409.37	0.444599	0.413213	sigma 54-interacting transcriptional regulator
CD630_RS07790	CD630_14130		EamA family transporter	WP_011861204.1	forward	0	0	-0.0946135	0.998935	463.922	0.504924	-0.187382	EamA family transporter
CD630_RS07795	CD630_14140		TIGR01212 family radical SAM protein	WP_011861205.1	reverse	0	0	0.599766	0.998935	2679.89	0.449138	1.33537	TIGR01212 family radical SAM protein
CD630_RS07800	CD630_14150		DUF308 domain-containing protein	WP_003438546.1	reverse	0	0	-0.21846	0.998935	174.611	0.646104	-0.338118	DUF308 domain-containing protein
CD630_RS07815	CD630_14180		MATE family efflux transporter	WP_003438549.1	reverse	0	0	0.164623	0.998935	978.701	0.419699	0.39224	MATE family efflux transporter
CD630_RS07820	CD630_14190		diguanylate cyclase	WP_009902497.1	reverse	0	0	0.150738	0.998935	1870.47	0.378573	0.398173	diguanylate cyclase
CD630_RS07825	CD630_14200		GGDEF domain-containing protein	WP_009889222.1	reverse	0	0	0.0729254	0.998935	1460.99	0.466696	0.156259	GGDEF domain-containing protein
CD630_RS07830	CD630_14210		EAL domain-containing protein	WP_011861208.1	reverse	0	0	0.101953	0.998935	3181.41	0.435189	0.234273	EAL domain-containing protein
CD630_RS07835	CD630_14220		MerR family transcriptional regulator	WP_003429371.1	forward	0	0	-0.29104	0.998935	57.1429	0.438797	-0.663269	MerR family transcriptional regulator
CD630_RS07845	CD630_14250		MgtC/SapB family protein	WP_003429376.1	reverse	0	0	-0.0485338	0.998935	1020.02	0.359653	-0.134946	MgtC/SapB family protein
CD630_RS07850	CD630_14260		cysteine hydrolase		reverse	0	0	0.203799	0.998935	211.579	0.457697	0.44527	cysteine hydrolase
CD630_RS07855	CD630_14280		helix-turn-helix transcriptional regulator	WP_003429379.1	reverse	0	0	-0.0915816	0.998935	68.1551	0.448104	-0.204376	helix-turn-helix transcriptional regulator
CD630_RS07860	CD630_14290		GNAT family N-acetyltransferase	WP_003438593.1	forward	0	0	-0.421829	0.998935	48.0093	0.538367	-0.783533	GNAT family N-acetyltransferase
CD630_RS07865	CD630_14300	pdaA	pdaA	WP_021366524.1	reverse	0	0	0.6495	0.998935	7.7912	0.650932	0.997801	delta-lactam-biosynthetic de-N-acetylase
CD630_RS07870	CD630_14310		DEAD/DEAH box helicase family protein	WP_011861210.1	forward	0	0	-0.0102702	0.998935	674.394	0.39935	-0.0257174	DEAD/DEAH box helicase family protein
CD630_RS07880	CD630_14330		peroxiredoxin	WP_003438605.1	reverse	0	0	0.242756	0.998935	94.948	0.47065	0.515788	peroxiredoxin
CD630_RS07890	CD630_14350		hypothetical protein	WP_011861213.1	forward	0	0	-0.402471	0.998935	408.983	0.356189	-1.12994	hypothetical protein
CD630_RS07895	CD630_14360		VanW family protein	WP_009896350.1	forward	0	0	-0.414378	0.998935	1170.3	0.388106	-1.06769	VanW family protein
CD630_RS07900	CD630_14370		Fis family transcriptional regulator	WP_003419857.1	forward	0	0	-0.0664585	0.998935	1510.23	0.365264	-0.181947	Fis family transcriptional regulator
CD630_RS07905	CD630_14380		tetratricopeptide repeat protein	WP_021361837.1	forward	0	0	-0.268318	0.998935	1063.3	0.438032	-0.612553	tetratricopeptide repeat protein
CD630_RS07910	CD630_14390		CidA/LrgA family protein	WP_003419862.1	forward	0	0	0.176365	0.998935	539.051	0.488072	0.361351	CidA/LrgA family protein
CD630_RS07915	CD630_14400		LrgB family protein	WP_009889244.1	forward	0	0	0.359361	0.998935	1907.35	0.519208	0.692132	LrgB family protein
CD630_RS07925	CD630_14420		hypothetical protein	WP_003438621.1	forward	0	0	-0.686627	0.998935	77.2895	0.588471	-1.1668	hypothetical protein
CD630_RS07930	CD630_14430		peptidase	WP_011861215.1	forward	0	0	-0.303242	0.998935	170.537	0.50747	-0.597557	peptidase
CD630_RS07935	CD630_14440		polysaccharide deacetylase family protein	WP_009896360.1	forward	0	0	-0.539056	0.998935	358.39	0.413424	-1.30388	polysaccharide deacetylase family protein
CD630_RS07945	CD630_14460	pabB	pabB	WP_021359151.1	forward	0	0	-0.518244	0.998935	1083.32	0.428684	-1.20892	aminodeoxychorismate synthase component I
CD630_RS07950	CD630_14470		aminotransferase class IV	WP_003438634.1	forward	0	0	-0.211207	0.998935	435.549	0.381764	-0.553241	aminotransferase class IV
CD630_RS07955	CD630_14480		hypothetical protein	WP_009896367.1	forward	0	0	-0.704623	0.998935	254.505	0.458794	-1.53581	hypothetical protein
CD630_RS07960	CD630_14490	folE	folE	WP_003429416.1	forward	0	0	-0.193971	0.998935	4197.71	0.372414	-0.520848	GTP cyclohydrolase I FolE
CD630_RS07965	CD630_14500	folP	folP	WP_021363468.1	forward	0	0	-0.370705	0.998935	2842.41	0.415613	-0.891946	dihydropteroate synthase
CD630_RS07970	CD630_14510	folB	folB	WP_011861219.1	forward	0	0	-0.133076	0.998935	1740.44	0.363718	-0.365876	dihydroneopterin aldolase
CD630_RS07975	CD630_14520	folK	folK	WP_003438641.1	forward	0	0	-0.572951	0.998935	704.067	0.448964	-1.27616	2-amino-4-hydroxy-6- hydroxymethyldihydropteridine diphosphokinase
CD630_RS07980	CD630_14530	aroF	aroF	WP_003419887.1	forward	0	0	-0.149309	0.998935	1610.86	0.362839	-0.411503	3-deoxy-7-phosphoheptulonate synthase
CD630_RS07985	CD630_14540		DNA primase	WP_009896376.1	forward	0	0	0.156038	0.998935	8286	0.376105	0.41488	DNA primase
CD630_RS07990	CD630_14550	rpoD	rpoD	WP_003429425.1	forward	0	0	-0.167148	0.998935	4957.6	0.397023	-0.421002	RNA polymerase sigma factor RpoD
CD630_RS07995	CD630_14560		SAM-dependent methyltransferase	WP_009889262.1	forward	0	0	-0.106282	0.998935	132.453	0.433762	-0.245025	SAM-dependent methyltransferase
CD630_RS08000	CD630_14570		Nif3-like dinuclear metal center hexameric protein	WP_003438644.1	forward	0	0	-0.415275	0.998935	823.698	0.460895	-0.901018	Nif3-like dinuclear metal center hexameric protein
CD630_RS08005	CD630_14580		NAD(P)H-dependent oxidoreductase	WP_021361838.1	forward	0	0	-0.00758373	0.998935	916.132	0.387372	-0.0195774	NAD(P)H-dependent oxidoreductase
CD630_RS08010	CD630_14590		pyridoxamine 5'-phosphate oxidase family protein	WP_003429434.1	reverse	0	0	-0.110438	0.998935	3340.76	0.451637	-0.244529	pyridoxamine 5'-phosphate oxidase family protein
CD630_RS08015	CD630_14600		HD domain-containing protein	WP_009896384.1	reverse	0	0	0.231826	0.998935	1958.26	0.429218	0.540111	HD domain-containing protein
CD630_RS08020	CD630_14610		DUF1648 domain-containing protein	WP_011861222.1	reverse	0	0	0.206103	0.998935	761.844	0.438464	0.470057	DUF1648 domain-containing protein
CD630_RS08025	CD630_14620		GntR family transcriptional regulator	WP_003429441.1	reverse	0	0	-0.124169	0.998935	417.743	0.433297	-0.286568	GntR family transcriptional regulator
CD630_RS08035	CD630_14640		response regulator transcription factor	WP_011861224.1	forward	0	0	0.233182	0.998935	105.031	0.471959	0.494072	response regulator transcription factor
CD630_RS08040	CD630_14650		HAMP domain-containing histidine kinase	WP_021359153.1	forward	0	0	0.0741135	0.998935	170.269	0.389573	0.190243	HAMP domain-containing histidine kinase
CD630_RS08045	CD630_14660		ABC transporter ATP-binding protein	WP_003438655.1	forward	0	0	0.316485	0.998935	167.123	0.467382	0.677144	ABC transporter ATP-binding protein
CD630_RS08050	CD630_14670		ABC transporter permease	WP_011861226.1	forward	0	0	-0.0456488	0.998935	608.335	0.425742	-0.107222	ABC transporter permease
CD630_RS08055	CD630_14680		4Fe-4S dicluster domain-containing protein	WP_032506856.1	forward	0	0	0.153368	0.998935	4856.78	0.385416	0.397929	4Fe-4S dicluster domain-containing protein
CD630_RS08060	CD630_14690		cell wall-binding protein Cwp20	WP_011861227.1	reverse	0	0	-0.179231	0.998935	28743.4	0.444503	-0.403217	cell wall-binding protein Cwp20
CD630_RS08065	CD630_14700		rhodanese-like domain-containing protein	WP_003438666.1	forward	0	0	-0.84326	0.998935	75.6092	0.639456	-1.31872	rhodanese-like domain-containing protein
CD630_RS08070	CD630_14710		YhgE/Pip domain-containing protein	WP_011861228.1	reverse	0	0	0.401251	0.998935	4292.9	0.517133	0.775915	YhgE/Pip domain-containing protein
CD630_RS08080	CD630_14730		ABC transporter ATP-binding protein	WP_011861230.1	forward	0	0	-0.190483	0.998935	425.876	0.40307	-0.472581	ABC transporter ATP-binding protein
CD630_RS08090	CD630_14750		dienelactone hydrolase family protein	WP_021361847.1	forward	0	0	-0.0447194	0.998935	1340.14	0.427211	-0.104678	dienelactone hydrolase family protein
CD630_RS08095	CD630_14760		EAL domain-containing protein	WP_011861232.1	forward	0	0	-0.216487	0.998935	2130.14	0.399371	-0.54207	EAL domain-containing protein
CD630_RS08100	CD630_14770		ferrous iron transport protein A	WP_021391614.1	forward	0	0	-0.83567	0.998935	127.07	0.65116	-1.28336	ferrous iron transport protein A
CD630_RS08105	CD630_14780		ferrous iron transport protein A	WP_003427474.1	forward	0	0	-0.0254646	0.998935	460.977	0.651942	-0.0390595	ferrous iron transport protein A
CD630_RS08110	CD630_14790	feoB	feoB	WP_011861233.1	forward	0	0	-0.0268609	0.998935	17825.9	0.607431	-0.0442205	ferrous iron transport protein B
CD630_RS08115	CD630_14800		FeoB-associated Cys-rich membrane protein	WP_009889308.1	forward	0	0	-0.118559	0.998935	591.98	0.652045	-0.181827	FeoB-associated Cys-rich membrane protein
CD630_RS08120	CD630_14810		AIM24 family protein	WP_003434127.1	forward	0	0	0.0702891	0.998935	1165.52	0.362998	0.193635	AIM24 family protein
CD630_RS08125	CD630_14820		ABC transporter permease	WP_009896415.1	forward	0	0	-0.29652	0.998935	560.798	0.38519	-0.769802	ABC transporter permease
CD630_RS08130	CD630_14830		ABC transporter ATP-binding protein	WP_009893083.1	forward	0	0	-0.307302	0.998935	946.145	0.393095	-0.781749	ABC transporter ATP-binding protein
CD630_RS08135	CD630_14840		NrtA/SsuA/CpmA family ABC transporter substrate-binding protein	WP_012816136.1	forward	0	0	-0.602514	0.998935	2709.28	0.488621	-1.23309	NrtA/SsuA/CpmA family ABC transporter substrate-binding protein
CD630_RS08145	CD630_14860		hypothetical protein	WP_003434118.1	forward	0	0	-0.417605	0.998935	7.07759	0.623627	-0.669639	hypothetical protein
CD630_RS08150	CD630_14870		hypothetical protein	WP_032506862.1	reverse	0	0	0.219956	0.998935	22.521	0.531212	0.414065	hypothetical protein
CD630_RS08155	CD630_14880		YafY family transcriptional regulator	WP_003434114.1	forward	0	0	0.633009	0.998935	511.957	0.499238	1.26795	YafY family transcriptional regulator
CD630_RS08160	CD630_14890		methionine ABC transporter ATP-binding protein	WP_009896423.1	forward	0	0	-0.274073	0.998935	119.272	0.503185	-0.544677	methionine ABC transporter ATP-binding protein
CD630_RS08165	CD630_14900		ABC transporter permease	WP_003434110.1	forward	0	0	-0.258809	0.998935	231.374	0.560972	-0.461358	ABC transporter permease
CD630_RS08170	CD630_14910		MetQ/NlpA family ABC transporter substrate-binding protein	WP_003434107.1	forward	0	0	-0.288132	0.998935	1059.4	0.508202	-0.566965	MetQ/NlpA family ABC transporter substrate-binding protein
CD630_RS08175	CD630_14920		PAS domain-containing sensor histidine kinase	WP_021361848.1	forward	0	0	-0.545679	0.998935	1268.7	0.440459	-1.23889	PAS domain-containing sensor histidine kinase
CD630_RS08185	CD630_14940		helix-turn-helix transcriptional regulator	WP_009889331.1	forward	0	0	-0.0317077	0.998935	4862.33	0.424745	-0.0746512	helix-turn-helix transcriptional regulator
CD630_RS08190	CD630_14950	proC	proC	WP_003434098.1	forward	0	0	-0.20385	0.998935	4748.6	0.484322	-0.420898	pyrroline-5-carboxylate reductase
CD630_RS08195	CD630_14960		DUF1002 domain-containing protein	WP_011861235.1	reverse	0	0	0.494327	0.998935	15538.9	0.414964	1.19125	DUF1002 domain-containing protein
CD630_RS08200	CD630_14970		type I restriction enzyme HsdR N-terminal domain-containing protein	WP_011861236.1	forward	0	0	-0.629442	0.998935	149.336	0.600895	-1.04751	type I restriction enzyme HsdR N-terminal domain-containing protein
CD630_RS08210			hypothetical protein	WP_003434095.1	forward	0	0	0.28231	0.998935	558.009	0.426825	0.661419	hypothetical protein
CD630_RS08215	CD630_15000	tnpB	tnpB	WP_011861238.1	forward	0	0	0.292889	0.998935	1300.65	0.432733	0.676834	IS200/IS605 family element transposase accessoryprotein TnpB
CD630_RS08220		murJ	murJ	WP_009896445.1	forward	0	0	0.400424	0.998935	3104.06	0.445431	0.898957	murein biosynthesis integral membrane protein MurJ
CD630_RS08225	CD630_15020	deoC	deoC	WP_003439345.1	forward	0	0	0.271711	0.998935	1465.51	0.362262	0.750041	deoxyribose-phosphate aldolase
CD630_RS08230	CD630_15030		GntR family transcriptional regulator	WP_003427427.1	forward	0	0	-0.0226988	0.998935	7.04457	0.62434	-0.0363565	GntR family transcriptional regulator
CD630_RS08235	CD630_15040		ABC transporter ATP-binding protein	WP_003439347.1	forward	0	0	0.226409	0.998935	88.0026	0.471915	0.479768	ABC transporter ATP-binding protein
CD630_RS08240	CD630_15050		ABC transporter permease	WP_009893090.1	forward	0	0	0.411134	0.998935	66.8158	0.509091	0.807585	ABC transporter permease
CD630_RS08245	CD630_15060	cdeA	cdeA	WP_009902537.1	reverse	0	0	0.61638	0.998935	2154.74	0.537292	1.1472	multidrug efflux MATE transporter CdeA
CD630_RS08250	CD630_15070		TlpA family protein disulfide reductase	WP_003439354.1	forward	0	0	-0.516363	0.998935	93.323	0.527867	-0.978205	TlpA family protein disulfide reductase
CD630_RS08255	CD630_15080		4Fe-4S binding protein	WP_011861239.1	forward	0	0	0.148417	0.998935	319.071	0.455348	0.325941	4Fe-4S binding protein
CD630_RS08260	CD630_15090		lipoprotein	WP_009896453.1	forward	0	0	-0.260433	0.998935	153.915	0.437694	-0.595012	lipoprotein
CD630_RS08265	CD630_15100		lactate utilization protein	WP_011861240.1	reverse	0	0	0.240112	0.998935	3084.83	0.479829	0.500412	lactate utilization protein
CD630_RS08270	CD630_15110		DUF2935 domain-containing protein	WP_003439363.1	reverse	0	0	0.124786	0.998935	195.58	0.450147	0.277213	DUF2935 domain-containing protein
CD630_RS08280	CD630_15120		pantoate--beta-alanine ligase	WP_009902543.1	reverse	0	0	0.340484	0.998935	508.639	0.454052	0.749881	pantoate--beta-alanine ligase
CD630_RS08285	CD630_15130	panB	panB	WP_003439367.1	reverse	0	0	0.279268	0.998935	319.438	0.474038	0.589125	3-methyl-2-oxobutanoate hydroxymethyltransferase
CD630_RS08290	CD630_15140		DUF2520 domain-containing protein	WP_071605615.1	reverse	0	0	0.113869	0.998935	513.002	0.544261	0.209217	DUF2520 domain-containing protein
CD630_RS08295	CD630_15150		GGDEF and EAL domain-containing protein	WP_009902545.1	forward	0	0	0.397865	0.998935	2919.54	0.397123	1.00187	GGDEF and EAL domain-containing protein
CD630_RS08300	CD630_15152		hypothetical protein	WP_032506863.1	reverse	0	0	-0.306575	0.998935	49.681	0.648354	-0.472851	hypothetical protein
CD630_RS08305	CD630_15160		MerR family transcriptional regulator	WP_009893097.1	forward	0	0	-0.329141	0.998935	162.298	0.517494	-0.636028	MerR family transcriptional regulator
CD630_RS08310	CD630_15170	feoB	feoB	WP_003439379.1	reverse	0	0	0.0790665	0.998935	1314.95	0.517035	0.152923	ferrous iron transport protein B
CD630_RS08315	CD630_15180		ferrous iron transport protein A	WP_003420037.1	reverse	0	0	-0.335812	0.998935	132.381	0.532844	-0.630225	ferrous iron transport protein A
CD630_RS08320	CD630_15190		GNAT family N-acetyltransferase	WP_003427501.1	reverse	0	0	-0.164945	0.998935	212.057	0.482463	-0.341882	GNAT family N-acetyltransferase
CD630_RS08325	CD630_15200		DUF2232 domain-containing protein	WP_003439382.1	forward	0	0	-0.142458	0.998935	279.845	0.472224	-0.301675	DUF2232 domain-containing protein
CD630_RS08330	CD630_15210		tyrosine--tRNA ligase	WP_009889364.1	forward	0	0	-0.223645	0.998935	4108.94	0.451195	-0.495673	tyrosine--tRNA ligase
CD630_RS08335	CD630_15220		polysaccharide deacetylase	WP_009896478.1	reverse	0	0	0.538356	0.998935	8921.11	0.409572	1.31443	polysaccharide deacetylase
CD630_RS08345	CD630_15240		NADH peroxidase	WP_009889371.1	forward	0	0	-0.550814	0.998935	19755.9	0.518601	-1.06212	NADH peroxidase
CD630_RS08350	CD630_15250		DUF362 domain-containing protein	WP_003436749.1	forward	0	0	-0.356268	0.998935	523.627	0.384802	-0.925848	DUF362 domain-containing protein
CD630_RS08355	CD630_15260		dihydroorotase	WP_011861243.1	forward	0	0	-0.358998	0.998935	2651.79	0.439282	-0.817239	dihydroorotase
CD630_RS08360	CD630_15270		ABC transporter permease	WP_003429753.1	reverse	0	0	0.390616	0.998935	14606.3	0.484861	0.805625	ABC transporter permease
CD630_RS08365	CD630_15280		ABC transporter ATP-binding protein	WP_003436744.1	reverse	0	0	0.404656	0.998935	6236.24	0.41771	0.968749	ABC transporter ATP-binding protein
CD630_RS08370	CD630_15290		efflux RND transporter periplasmic adaptor subunit	WP_003436742.1	reverse	0	0	0.356908	0.998935	7558.65	0.435494	0.819547	efflux RND transporter periplasmic adaptor subunit
CD630_RS08375	CD630_15300		HAMP domain-containing histidine kinase	WP_003436739.1	reverse	0	0	0.191178	0.998935	560.957	0.38892	0.491561	HAMP domain-containing histidine kinase
CD630_RS08380	CD630_15310		response regulator transcription factor	WP_003436727.1	reverse	0	0	0.0616034	0.998935	328.721	0.494397	0.124603	response regulator transcription factor
CD630_RS08385	CD630_15320		ABC transporter ATP-binding protein	WP_003436725.1	forward	0	0	-0.0126719	0.998935	68.009	0.443373	-0.0285806	ABC transporter ATP-binding protein
CD630_RS08390	CD630_15330		ABC transporter permease	WP_011861244.1	forward	0	0	-0.0998244	0.998935	88.663	0.513696	-0.194326	ABC transporter permease
CD630_RS08395	CD630_15340	ggt	ggt	WP_003436720.1	forward	0	0	-0.221676	0.998935	1178.85	0.483966	-0.45804	gamma-glutamyltransferase
CD630_RS08400	CD630_15350		sulfurtransferase	WP_003436717.1	reverse	0	0	0.362365	0.998935	3013.02	0.426139	0.850344	sulfurtransferase
CD630_RS08410	CD630_15370	gltA	gltA	WP_003420072.1	forward	0	0	-0.814228	0.998935	33918.8	0.533998	-1.52478	NADPH-dependent glutamate synthase
CD630_RS08420	CD630_15390		ABC transporter ATP-binding protein	WP_011861245.1	forward	0	0	0.660636	0.998935	30.5029	0.480477	1.37496	ABC transporter ATP-binding protein
CD630_RS08425	CD630_15400		ABC transporter permease	WP_011861246.1	forward	0	0	-0.237761	0.998935	55.7813	0.589952	-0.403018	ABC transporter permease
CD630_RS08430	CD630_15410		MATE family efflux transporter	WP_003436703.1	forward	0	0	0.318737	0.998935	8223.38	0.556744	0.572501	MATE family efflux transporter
CD630_RS08435	CD630_15420		Fic family protein	WP_003436700.1	forward	0	0	0.323405	0.998935	6778.21	0.445971	0.725171	Fic family protein
CD630_RS08440	CD630_15430		NAD(P)H-dependent oxidoreductase	WP_009902564.1	forward	0	0	-0.349991	0.998935	30.9032	0.580961	-0.602435	NAD(P)H-dependent oxidoreductase
CD630_RS08450	CD630_15450		DUF1836 domain-containing protein	WP_049913324.1	reverse	0	0	-0.580914	0.998935	433.912	0.60021	-0.967852	DUF1836 domain-containing protein
CD630_RS08455	CD630_15460		hemolysin III family protein	WP_003436685.1	forward	0	0	-0.073731	0.998935	7702	0.634171	-0.116264	hemolysin III family protein
CD630_RS08475	CD630_15500	hisB	hisB	WP_003436680.1	forward	0	0	-0.561202	0.998935	432.829	0.377299	-1.48742	imidazoleglycerol-phosphate dehydratase HisB
CD630_RS08495	CD630_15540		bifunctional phosphoribosyl-AMP cyclohydrolase/phosphoribosyl-ATP diphosphatase HisIE	WP_011861249.1	forward	0	0	-0.585959	0.998935	274.861	0.423007	-1.38522	bifunctional phosphoribosyl-AMP cyclohydrolase/phosphoribosyl-ATP diphosphatase HisIE
CD630_RS08500	CD630_15550		amino acid permease	WP_011861250.1	forward	0	0	0.50108	0.998935	3553.36	0.494851	1.01259	amino acid permease
CD630_RS08505	CD630_15560		polysaccharide deacetylase	WP_009902571.1	forward	0	0	0.371126	0.998935	1012.38	0.381632	0.97247	polysaccharide deacetylase
CD630_RS08510	CD630_15570		peptidylprolyl isomerase	WP_009902572.1	forward	0	0	0.0560305	0.998935	1609.72	0.41874	0.133807	peptidylprolyl isomerase
CD630_RS08515	CD630_15580		sigma-70 family RNA polymerase sigma factor	WP_003436663.1	forward	0	0	0.335576	0.998935	364.217	0.378729	0.88606	sigma-70 family RNA polymerase sigma factor
CD630_RS08520	CD630_15590		anti-sigma-V factor rsiV	WP_003436661.1	forward	0	0	0.222523	0.998935	468.166	0.400582	0.555498	anti-sigma-V factor rsiV
CD630_RS08525	CD630_15600		DUF3298 and DUF4163 domain-containing protein	WP_011861251.1	forward	0	0	0.313933	0.998935	1021.91	0.452932	0.693113	DUF3298 and DUF4163 domain-containing protein
CD630_RS08530	CD630_15610		xanthine dehydrogenase accessory factor	WP_009902575.1	forward	0	0	0.2338	0.998935	1507.78	0.406818	0.574705	xanthine dehydrogenase accessory factor
CD630_RS08535	CD630_15620		M48 family metallopeptidase	WP_003436655.1	forward	0	0	-0.047454	0.998935	448.584	0.475295	-0.0998412	M48 family metallopeptidase
CD630_RS08540	CD630_15640		ACT domain-containing protein	WP_003429800.1	forward	0	0	-0.569527	0.998935	39.5733	0.555766	-1.02476	ACT domain-containing protein
CD630_RS08550	CD630_15660	ilvB	ilvB	WP_021361855.1	forward	0	0	-0.81824	0.998935	541.042	0.561433	-1.45741	biosynthetic-type acetolactate synthase large subunit
CD630_RS08555	CD630_15670		manganese catalase family protein	WP_009896673.1	forward	0	0	-0.251513	0.998935	17.6083	0.611392	-0.411377	manganese catalase family protein
CD630_RS08560	CD630_15680		thioredoxin domain-containing protein	WP_011861254.1	forward	0	0	-0.8793	0.998935	801.447	0.582205	-1.51029	thioredoxin domain-containing protein
CD630_RS08565	CD630_15690		MarR family transcriptional regulator	WP_009889452.1	reverse	0	0	-0.0101107	0.998935	108.024	0.40331	-0.0250692	MarR family transcriptional regulator
CD630_RS08570			alpha/beta fold hydrolase	WP_021361856.1	forward	0	0	0.354485	0.998935	154.211	0.412999	0.858321	alpha/beta fold hydrolase
CD630_RS08575	CD630_15710		IS200/IS605 family transposase		forward	0	0	0.0876485	0.998935	77.7784	0.44664	0.19624	IS200/IS605 family transposase
CD630_RS08580	CD630_15720	tnpB	tnpB	WP_071605617.1	forward	0	0	0.0612616	0.998935	853.54	0.42232	0.14506	IS200/IS605 family element transposase accessoryprotein TnpB
CD630_RS08585			alpha/beta hydrolase	WP_021389013.1	forward	0	0	-0.0846964	0.998935	288.932	0.472578	-0.179222	alpha/beta hydrolase
CD630_RS08590	CD630_15730		helix-turn-helix transcriptional regulator	WP_011861257.1	forward	0	0	-0.0353165	0.998935	350.585	0.398465	-0.0886314	helix-turn-helix transcriptional regulator
CD630_RS08595	CD630_15740		GNAT family N-acetyltransferase	WP_011861258.1	reverse	0	0	0.30173	0.998935	404.769	0.416181	0.724997	GNAT family N-acetyltransferase
CD630_RS08610	CD630_15770		phospho-sugar mutase	WP_009896733.1	forward	0	0	-0.551536	0.998935	2702.95	0.452827	-1.21798	phospho-sugar mutase
CD630_RS08615	CD630_15780		YihY/virulence factor BrkB family protein	WP_011861260.1	forward	0	0	-0.018766	0.998935	252.08	0.535087	-0.0350709	YihY/virulence factor BrkB family protein
CD630_RS08620	CD630_15790		PAS domain-containing protein	WP_003436553.1	forward	0	0	0.225183	0.998935	311.368	0.40925	0.550234	PAS domain-containing protein
CD630_RS08625	CD630_15800		homoserine dehydrogenase	WP_003429993.1	forward	0	0	0.0659056	0.998935	43.7582	0.551022	0.119606	homoserine dehydrogenase
CD630_RS08630	CD630_15810	cdeM	cdeM	WP_003436550.1	forward	0	0	-0.808318	0.998935	12.8835	0.574383	-1.40728	exosporium morphogenetic protein CdeM
CD630_RS08635	CD630_15820	hisD	hisD	WP_011861261.1	forward	0	0	-0.406396	0.998935	1088.7	0.359485	-1.13049	histidinol dehydrogenase
CD630_RS08640	CD630_15830		alpha/beta hydrolase	WP_011861262.1	reverse	0	0	0.398869	0.998935	509.114	0.423092	0.942747	alpha/beta hydrolase
CD630_RS08645	CD630_15831		hypothetical protein	WP_003436543.1	reverse	0	0	0.434257	0.998935	4682.12	0.442631	0.98108	hypothetical protein
CD630_RS08650	CD630_15840		ROK family protein	WP_011861263.1	forward	0	0	0.500293	0.998935	64.6697	0.596235	0.839087	ROK family protein
CD630_RS08655	CD630_15850		N-acetylglucosamine kinase	WP_011861264.1	forward	0	0	0.411305	0.998935	54.0289	0.604602	0.68029	N-acetylglucosamine kinase
CD630_RS08660	CD630_15860		hypothetical protein	WP_011861265.1	forward	0	0	0.762703	0.998935	65.1715	0.635143	1.20084	hypothetical protein
CD630_RS08680	CD630_15900		YitT family protein	WP_003420189.1	forward	0	0	-0.368776	0.998935	7191.8	0.612763	-0.601824	YitT family protein
CD630_RS08690	CD630_15910	kdpA	kdpA	WP_161471071.1	forward	0	0	-0.205429	0.998935	116.707	0.603354	-0.340478	potassium-transporting ATPase subunit KdpA
CD630_RS08695	CD630_15920	kdpB	kdpB	WP_003430007.1	forward	0	0	-0.0394676	0.998935	117.598	0.54801	-0.0720198	potassium-transporting ATPase subunit KdpB
CD630_RS08700	CD630_15930		K(+)-transporting ATPase subunit C	WP_009896752.1	forward	0	0	0.214026	0.998935	88.9583	0.572885	0.373593	K(+)-transporting ATPase subunit C
CD630_RS08715	CD630_15951		ferredoxin	WP_003430011.1	forward	0	0	-0.798359	0.998935	211.069	0.541751	-1.47366	ferredoxin
CD630_RS08720	CD630_15960		methionyl aminopeptidase	WP_003430012.1	reverse	0	0	0.244275	0.998935	1955.36	0.432179	0.565217	methionyl aminopeptidase
CD630_RS08725	CD630_15970		hypothetical protein	WP_021361860.1	reverse	0	0	0.351415	0.998935	59.854	0.493174	0.712557	hypothetical protein
CD630_RS08730	CD630_15980		GIY-YIG nuclease family protein	WP_009889495.1	forward	0	0	-0.550308	0.998935	4.19598	0.648778	-0.848223	GIY-YIG nuclease family protein
CD630_RS08735	CD630_15990	thiD	thiD	WP_003436492.1	forward	0	0	-0.326256	0.998935	73.9868	0.59463	-0.54867	bifunctional hydroxymethylpyrimidine kinase/phosphomethylpyrimidine kinase
CD630_RS08740	CD630_16000	thiM	thiM	WP_011861269.1	forward	0	0	-0.540794	0.998935	107.381	0.554342	-0.975559	hydroxyethylthiazole kinase
CD630_RS08745	CD630_16010	thiE	thiE	WP_003436488.1	forward	0	0	-0.52203	0.998935	79.3529	0.603493	-0.865014	thiamine phosphate synthase
CD630_RS08750	CD630_16020		PTS sugar transporter subunit IIB	WP_003436486.1	forward	0	0	0.136804	0.998935	209.668	0.405949	0.336999	PTS sugar transporter subunit IIB
CD630_RS08755	CD630_16030		ABC transporter permease	WP_003436484.1	reverse	0	0	0.193182	0.998935	147.567	0.442552	0.436519	ABC transporter permease
CD630_RS08760	CD630_16040		ABC transporter ATP-binding protein	WP_009902652.1	reverse	0	0	-0.149977	0.998935	53.4961	0.510824	-0.293599	ABC transporter ATP-binding protein
CD630_RS08765	CD630_16050		GyrI-like domain-containing protein	WP_009889503.1	reverse	0	0	0.568291	0.998935	31.7058	0.529915	1.07242	GyrI-like domain-containing protein
CD630_RS08775	CD630_16070		ABC transporter ATP-binding protein	WP_009893181.1	forward	0	0	-0.0846907	0.998935	26.4367	0.540446	-0.156705	ABC transporter ATP-binding protein
CD630_RS08780	CD630_16080		ABC transporter permease	WP_009896763.1	forward	0	0	-0.327604	0.998935	24.4322	0.552215	-0.593255	ABC transporter permease
CD630_RS08785	CD630_16090		hypothetical protein	WP_009896764.1	forward	0	0	0.194383	0.998935	32.45	0.520296	0.373601	hypothetical protein
CD630_RS08790	CD630_16100		hypothetical protein	WP_009896765.1	forward	0	0	-0.205884	0.998935	25.0955	0.491329	-0.419036	hypothetical protein
CD630_RS08795	CD630_16110		hypothetical protein	WP_011861271.1	forward	0	0	-0.110872	0.998935	72.7619	0.456646	-0.242797	hypothetical protein
CD630_RS08800	CD630_16120		amidohydrolase family protein	WP_003436463.1	forward	0	0	-0.514949	0.998935	879.818	0.445628	-1.15556	amidohydrolase family protein
CD630_RS08805	CD630_16130		hypothetical protein	WP_003436448.1	reverse	0	0	0.0197603	0.998935	286.99	0.452451	0.0436738	hypothetical protein
CD630_RS08810	CD630_16140		ABC transporter ATP-binding protein	WP_009896767.1	forward	0	0	-0.308501	0.998935	553.929	0.501146	-0.615592	ABC transporter ATP-binding protein
CD630_RS08815	CD630_16150		CPBP family intramembrane metalloprotease	WP_011861272.1	forward	0	0	0.0594155	0.998935	2301.92	0.422216	0.140723	CPBP family intramembrane metalloprotease
CD630_RS08820	CD630_16160		bifunctional diguanylate cyclase/phosphodiesterase	WP_011861273.1	forward	0	0	0.220875	0.998935	2112.64	0.531877	0.415275	bifunctional diguanylate cyclase/phosphodiesterase
CD630_RS08825	CD630_16170		GntR family transcriptional regulator	WP_003430051.1	forward	0	0	-0.0382736	0.998935	84.6163	0.570975	-0.0670321	GntR family transcriptional regulator
CD630_RS08830	CD630_16180		ABC transporter ATP-binding protein	WP_003436372.1	forward	0	0	0.238176	0.998935	1001.1	0.56413	0.4222	ABC transporter ATP-binding protein
CD630_RS08835	CD630_16190		ABC transporter permease	WP_003436375.1	forward	0	0	0.135982	0.998935	511.82	0.629341	0.21607	ABC transporter permease
CD630_RS08840	CD630_16200		MFS transporter	WP_009902660.1	forward	0	0	0.105638	0.998935	724.09	0.466042	0.22667	MFS transporter
CD630_RS08845	CD630_16210		mechanosensitive ion channel	WP_009902661.1	forward	0	0	0.382909	0.998935	1174.64	0.436301	0.877627	mechanosensitive ion channel
CD630_RS08860	CD630_16240		VanG-Cd-type vancomycin resistance DNA-binding response regulator VanR	WP_003436401.1	forward	0	0	0.123259	0.998935	1106.35	0.383	0.321826	VanG-Cd-type vancomycin resistance DNA-binding response regulator VanR
CD630_RS08865	CD630_16250		sensor histidine kinase	WP_021413263.1	forward	0	0	0.0689943	0.998935	1442.19	0.368879	0.187037	sensor histidine kinase
CD630_RS08870	CD630_16260		D-alanine--D-serine ligase VanG-Cd	WP_011861276.1	forward	0	0	0.694697	0.998935	384.088	0.46735	1.48646	D-alanine--D-serine ligase VanG-Cd
CD630_RS08880	CD630_16280	vanT	vanT	WP_009893196.1	forward	0	0	0.502984	0.998935	1640.91	0.432327	1.16343	serine racemase VanT catalytic subunit
CD630_RS08885	CD630_16290		TVP38/TMEM64 family protein	WP_003436409.1	forward	0	0	0.20371	0.998935	1319.89	0.388068	0.524934	TVP38/TMEM64 family protein
CD630_RS08890	CD630_16300		metal-dependent hydrolase	WP_009889535.1	reverse	0	0	0.488741	0.998935	332.503	0.501957	0.973672	metal-dependent hydrolase
CD630_RS08895	CD630_16310		superoxide dismutase	WP_021366642.1	reverse	0	0	-0.0707885	0.998935	50.5173	0.587432	-0.120505	superoxide dismutase
CD630_RS08900	CD630_16320	asnB	asnB	WP_003436426.1	forward	0	0	0.0241898	0.998935	606.837	0.412296	0.058671	asparagine synthase (glutamine-hydrolyzing)
CD630_RS08905	CD630_16330		trypsin-like peptidase domain-containing protein	WP_011861277.1	reverse	0	0	-0.0851822	0.998935	2349.33	0.523696	-0.162656	trypsin-like peptidase domain-containing protein
CD630_RS08915	CD630_16350		TerD family protein	WP_004454531.1	forward	0	0	-0.500959	0.998935	2997.42	0.552174	-0.907249	TerD family protein
CD630_RS08920	CD630_16360		TerD family protein	WP_003430074.1	forward	0	0	-0.525646	0.998935	1255.17	0.501141	-1.0489	TerD family protein
CD630_RS08925	CD630_16370		calcium-translocating P-type ATPase, PMCA-type	WP_009893200.1	forward	0	0	0.202199	0.998935	27466.1	0.344045	0.587711	calcium-translocating P-type ATPase, PMCA-type
CD630_RS08930	CD630_16380		YceG family protein	WP_011861278.1	forward	0	0	-0.0511812	0.998935	3847.8	0.371344	-0.137827	YceG family protein
CD630_RS08935	CD630_16390		toxic anion resistance protein	WP_003430084.1	forward	0	0	0.100391	0.998935	5798.32	0.40963	0.245078	toxic anion resistance protein
CD630_RS08940	CD630_16400		HpcH/HpaI aldolase/citrate lyase family protein	WP_011861279.1	forward	0	0	-0.0371081	0.998935	1151.28	0.375864	-0.0987275	HpcH/HpaI aldolase/citrate lyase family protein
CD630_RS08945	CD630_16410		phosphoribosyltransferase family protein	WP_004454526.1	forward	0	0	-0.0440512	0.998935	743.327	0.388379	-0.113423	phosphoribosyltransferase family protein
CD630_RS08950	CD630_16420		cysteine protease StiP family protein	WP_011861280.1	forward	0	0	-0.0552615	0.998935	1093.32	0.357563	-0.15455	cysteine protease StiP family protein
CD630_RS08955	CD630_16430		HAD hydrolase family protein	WP_011861281.1	forward	0	0	0.00692033	0.998935	739.66	0.444915	0.0155543	HAD hydrolase family protein
CD630_RS08960	CD630_16440		cupin domain-containing protein	WP_049887243.1	reverse	0	0	0.3399	0.998935	726.536	0.412663	0.823673	cupin domain-containing protein
CD630_RS08995	CD630_16510		EAL domain-containing protein	WP_004454514.1	forward	0	0	-0.275618	0.998935	671.861	0.406679	-0.677728	EAL domain-containing protein
CD630_RS09000	CD630_16520		TerD family protein	WP_004454512.1	reverse	0	0	-0.750116	0.998935	1977.27	0.490193	-1.53025	TerD family protein
CD630_RS09005	CD630_16530		lipoprotein	WP_003420312.1	reverse	0	0	-0.0757098	0.998935	2145.54	0.566533	-0.133637	lipoprotein
CD630_RS09010	CD630_16540		lipoate--protein ligase	WP_011861285.1	reverse	0	0	0.0752378	0.998935	944.942	0.482024	0.156087	lipoate--protein ligase
CD630_RS09015	CD630_16550		Na+/H+ antiporter NhaC family protein	WP_009889552.1	forward	0	0	-0.322717	0.998935	13147.8	0.518647	-0.622229	Na+/H+ antiporter NhaC family protein
CD630_RS09025	CD630_16560		HXXEE domain-containing protein	WP_011861286.1	forward	0	0	0.193374	0.998935	33.1097	0.491304	0.393594	HXXEE domain-containing protein
CD630_RS09030	CD630_16570		aminomethyl-transferring glycine dehydrogenase subunit GcvPA	WP_011861287.1	forward	0	0	-0.54812	0.998935	1926.48	0.62235	-0.880725	aminomethyl-transferring glycine dehydrogenase subunit GcvPA
CD630_RS09035	CD630_16580		aminomethyl-transferring glycine dehydrogenase subunit GcvPB	WP_011861288.1	forward	0	0	-0.43991	0.998935	3371.52	0.614537	-0.715839	aminomethyl-transferring glycine dehydrogenase subunit GcvPB
CD630_RS09040	CD630_16590		HAD-IC family P-type ATPase	WP_011861289.1	forward	0	0	0.485018	0.998935	2326.3	0.441064	1.09966	HAD-IC family P-type ATPase
CD630_RS09050	CD630_16601		IS200/IS605 family transposase		forward	0	0	0.18075	0.998935	40.8378	0.49673	0.36388	IS200/IS605 family transposase
CD630_RS09055	CD630_16610	tnpB	tnpB	WP_011861290.1	forward	0	0	0.102712	0.998935	616.817	0.442165	0.232294	IS200/IS605 family element transposase accessoryprotein TnpB
CD630_RS09060	CD630_16620		DUF1835 domain-containing protein	WP_009889555.1	forward	0	0	-0.303804	0.998935	185.802	0.431481	-0.704097	DUF1835 domain-containing protein
CD630_RS09070			hypothetical protein	WP_018112776.1	forward	0	0	-0.530039	0.998935	26.0171	0.651855	-0.813123	hypothetical protein
CD630_RS09075	CD630_16640		helix-turn-helix transcriptional regulator	WP_004454500.1	reverse	0	0	0.351591	0.998935	649.052	0.489643	0.718056	helix-turn-helix transcriptional regulator
CD630_RS09080	CD630_16650		pyridoxal-phosphate dependent enzyme	WP_162835944.1	forward	0	0	-0.304696	0.998935	493.412	0.371715	-0.819703	pyridoxal-phosphate dependent enzyme
CD630_RS09090	CD630_16670		sugar O-acetyltransferase	WP_011861294.1	forward	0	0	0.494674	0.998935	975.961	0.465425	1.06284	sugar O-acetyltransferase
CD630_RS09095	CD630_16680		membrane protein	WP_011861295.1	forward	0	0	-0.100811	0.998935	39.1526	0.479619	-0.210189	membrane protein
CD630_RS09100	CD630_16690		ABC transporter ATP-binding protein	WP_011861296.1	forward	0	0	-0.269668	0.998935	70.8535	0.481134	-0.560484	ABC transporter ATP-binding protein
CD630_RS09105	CD630_16700		ABC transporter permease	WP_009896816.1	forward	0	0	-0.524722	0.998935	28.3072	0.585073	-0.89685	ABC transporter permease
CD630_RS09110	CD630_16710		response regulator transcription factor	WP_004454491.1	forward	0	0	0.0225901	0.998935	89.2828	0.461613	0.0489373	response regulator transcription factor
CD630_RS09115	CD630_16720		HAMP domain-containing histidine kinase	WP_011861297.1	forward	0	0	-0.500842	0.998935	87.1853	0.423559	-1.18246	HAMP domain-containing histidine kinase
CD630_RS09120	CD630_16730		conjugal transfer protein TraX	WP_011861298.1	forward	0	0	-0.12002	0.998935	117.23	0.443308	-0.270737	conjugal transfer protein TraX
CD630_RS09125	CD630_16740		flavodoxin family protein	WP_004454488.1	reverse	0	0	0.367592	0.998935	1865.97	0.40998	0.89661	flavodoxin family protein
CD630_RS09130	CD630_16750		helix-turn-helix transcriptional regulator	WP_003420359.1	forward	0	0	0.116618	0.998935	419.036	0.406741	0.286712	helix-turn-helix transcriptional regulator
CD630_RS09135	CD630_16760	pcp	pcp	WP_011861300.1	reverse	0	0	0.147599	0.998935	645.392	0.46045	0.320554	pyroglutamyl-peptidase I
CD630_RS09140	CD630_16770		DUF979 domain-containing protein	WP_003433654.1	reverse	0	0	0.38409	0.998935	170.673	0.480531	0.799304	DUF979 domain-containing protein
CD630_RS09145	CD630_16780		DUF969 domain-containing protein	WP_009889567.1	reverse	0	0	-0.44513	0.998935	18.4677	0.550289	-0.808902	DUF969 domain-containing protein
CD630_RS09150	CD630_16790		flavodoxin	WP_011861302.1	reverse	0	0	0.227122	0.998935	340.975	0.557172	0.407633	flavodoxin
CD630_RS09155	CD630_16800		FMN-binding protein	WP_004454481.1	reverse	0	0	-0.0114397	0.998935	376.322	0.473584	-0.0241557	FMN-binding protein
CD630_RS09160	CD630_16810		TetR/AcrR family transcriptional regulator	WP_011861303.1	reverse	0	0	-0.0977926	0.998935	333.753	0.501662	-0.194937	TetR/AcrR family transcriptional regulator
CD630_RS09165	CD630_16820		nucleoside hydrolase	WP_004454479.1	forward	0	0	0.54448	0.998935	41517.4	0.458694	1.18702	nucleoside hydrolase
CD630_RS09170	CD630_16830		membrane protein	WP_004454478.1	forward	0	0	0.358127	0.998935	31069.1	0.482104	0.742841	membrane protein
CD630_RS09175	CD630_16840		radical SAM protein	WP_011861304.1	forward	0	0	0.31503	0.998935	16442.6	0.437293	0.720411	radical SAM protein
CD630_RS09180	CD630_16850		DNA alkylation repair protein	WP_011861305.1	forward	0	0	0.0903652	0.998935	306.693	0.436929	0.206819	DNA alkylation repair protein
CD630_RS09185	CD630_16860		transcriptional regulator	WP_011861306.1	forward	0	0	0.178545	0.998935	189.885	0.513951	0.347396	transcriptional regulator
CD630_RS09190	CD630_16870		hypothetical protein	WP_004454474.1	forward	0	0	-0.0453605	0.998935	1095.51	0.386711	-0.117298	hypothetical protein
CD630_RS09195	CD630_16880		response regulator transcription factor	WP_009889581.1	forward	0	0	-0.232808	0.998935	682.505	0.394583	-0.590009	response regulator transcription factor
CD630_RS09200	CD630_16890		HAMP domain-containing histidine kinase	WP_004454470.1	forward	0	0	0.0312577	0.998935	1541.23	0.474193	0.0659177	HAMP domain-containing histidine kinase
CD630_RS09210	CD630_16910		NAD(P)/FAD-dependent oxidoreductase	WP_003430157.1	forward	0	0	-0.449579	0.998935	21193.1	0.49895	-0.90105	NAD(P)/FAD-dependent oxidoreductase
CD630_RS09215	CD630_16920		winged helix-turn-helix transcriptional regulator	WP_003430158.1	forward	0	0	-0.474826	0.998935	2099.53	0.444125	-1.06913	winged helix-turn-helix transcriptional regulator
CD630_RS09225	CD630_16940		hypothetical protein	WP_003430160.1	reverse	0	0	0.0810291	0.998935	1213.88	0.423949	0.19113	hypothetical protein
CD630_RS09230	CD630_16950		ArsB/NhaD family transporter	WP_003430161.1	reverse	0	0	0.745241	0.998935	2893.56	0.53622	1.3898	ArsB/NhaD family transporter
CD630_RS09235	CD630_16960		alanine:cation symporter family protein	WP_011861309.1	forward	0	0	-0.480262	0.998935	9015.98	0.522098	-0.919869	alanine:cation symporter family protein
CD630_RS09260	CD630_17010	recQ	recQ	WP_011861310.1	forward	0	0	0.626196	0.998935	435.785	0.447786	1.39843	DNA helicase RecQ
CD630_RS09275	CD630_17030	thiF	thiF	WP_032506871.1	forward	0	0	-0.589353	0.998935	98.0273	0.552545	-1.06662	thiamine biosynthesis protein ThiF
CD630_RS09290	CD630_17060		thiamine phosphate synthase	WP_009889638.1	forward	0	0	-0.85083	0.998935	33.0435	0.649771	-1.30943	thiamine phosphate synthase
CD630_RS09295	CD630_17070	yfcC	yfcC	WP_009889640.1	forward	0	0	0.410784	0.998935	57.2242	0.483273	0.850003	putative basic amino acid antiporter YfcC
CD630_RS09300	CD630_17080		GTP pyrophosphokinase	WP_004454447.1	forward	0	0	0.0280067	0.998935	1425.3	0.447357	0.0626048	GTP pyrophosphokinase
CD630_RS09305	CD630_17090		molybdenum cofactor guanylyltransferase	WP_011861311.1	forward	0	0	-0.239564	0.998935	646.303	0.390046	-0.614193	molybdenum cofactor guanylyltransferase
CD630_RS09310	CD630_17100		CoA-binding protein	WP_004454444.1	forward	0	0	-0.276537	0.998935	199.335	0.459597	-0.601694	CoA-binding protein
CD630_RS09320	CD630_17120		MogA/MoaB family molybdenum cofactor biosynthesis protein	WP_009893248.1	forward	0	0	-0.738151	0.998935	208.801	0.523759	-1.40933	MogA/MoaB family molybdenum cofactor biosynthesis protein
CD630_RS09325	CD630_17130	moaA	moaA	WP_009889647.1	forward	0	0	-0.135389	0.998935	1478.42	0.384696	-0.351937	GTP 3',8-cyclase MoaA
CD630_RS09330	CD630_17140	moaC	moaC	WP_004454438.1	forward	0	0	-0.227341	0.998935	472.625	0.453509	-0.501293	cyclic pyranopterin monophosphate synthase MoaC
CD630_RS09355	CD630_17190	tnpB	tnpB	WP_011861313.1	forward	0	0	-0.668888	0.998935	3287	0.488368	-1.36964	IS200/IS605 family element transposase accessoryprotein TnpB
CD630_RS09370	CD630_17220		transcriptional regulator	WP_004454429.1	reverse	0	0	-0.183205	0.998935	84.7087	0.599686	-0.305501	transcriptional regulator
CD630_RS09380	CD630_17240		DUF3795 domain-containing protein	WP_003430198.1	reverse	0	0	0.655358	0.998935	126.249	0.423875	1.54611	DUF3795 domain-containing protein
CD630_RS09385	CD630_17250		AraC family transcriptional regulator	WP_009896869.1	reverse	0	0	0.68171	0.998935	113.457	0.514065	1.32611	AraC family transcriptional regulator
CD630_RS09390	CD630_17260		hypothetical protein	WP_004454426.1	forward	0	0	-0.415533	0.998935	5.4924	0.629778	-0.659808	hypothetical protein
CD630_RS09395	CD630_17270		hypothetical protein	WP_009889672.1	forward	0	0	0.152639	0.998935	662.928	0.447544	0.341058	hypothetical protein
CD630_RS09400	CD630_17280		hypothetical protein	WP_011861315.1	forward	0	0	-0.246353	0.998935	263.251	0.465825	-0.528853	hypothetical protein
CD630_RS09405	CD630_17281		hypothetical protein	WP_004454424.1	reverse	0	0	0.176099	0.998935	26.1153	0.556301	0.316554	hypothetical protein
CD630_RS09420	CD630_17292		hypothetical protein	WP_003430208.1	forward	0	0	-0.438089	0.998935	20.2761	0.555631	-0.788453	hypothetical protein
CD630_RS09425	CD630_17300		Mrp/NBP35 family ATP-binding protein	WP_003430209.1	reverse	0	0	0.308694	0.998935	11026.5	0.406702	0.759018	Mrp/NBP35 family ATP-binding protein
CD630_RS09430	CD630_17310		GNAT family N-acetyltransferase	WP_011861316.1	forward	0	0	0.12855	0.998935	615.731	0.387242	0.331964	GNAT family N-acetyltransferase
CD630_RS09435	CD630_17320		cobalamin B12-binding domain-containing protein	WP_004454419.1	forward	0	0	0.162339	0.998935	304.022	0.392498	0.413605	cobalamin B12-binding domain-containing protein
CD630_RS09440	CD630_17330		uroporphyrinogen decarboxylase	WP_011861317.1	forward	0	0	0.322902	0.998935	1236.38	0.386969	0.834438	uroporphyrinogen decarboxylase
CD630_RS09445	CD630_17340		hypothetical protein	WP_011861318.1	forward	0	0	0.0494185	0.998935	376.536	0.360308	0.137156	hypothetical protein
CD630_RS09450	CD630_17350		noncanonical pyrimidine nucleotidase, YjjG family	WP_011861319.1	reverse	0	0	0.149313	0.998935	322.276	0.48349	0.308823	noncanonical pyrimidine nucleotidase, YjjG family
CD630_RS09455	CD630_17360		helix-turn-helix domain-containing protein	WP_004454415.1	reverse	0	0	0.176022	0.998935	512.335	0.437948	0.401924	helix-turn-helix domain-containing protein
CD630_RS09460	CD630_17370		GntP family permease	WP_009893258.1	forward	0	0	0.0911499	0.998935	369.966	0.510498	0.178551	GntP family permease
CD630_RS09465	CD630_17380		transporter substrate-binding domain-containing protein	WP_011861320.1	forward	0	0	-0.420546	0.998935	597.292	0.378236	-1.11186	transporter substrate-binding domain-containing protein
CD630_RS09470	CD630_17390		sigma-54-dependent Fis family transcriptional regulator	WP_009893260.1	forward	0	0	-0.583668	0.998935	350.219	0.400494	-1.45737	sigma-54-dependent Fis family transcriptional regulator
CD630_RS09475	CD630_17400		glycine/sarcosine/betaine reductase component B subunit	WP_004454406.1	forward	0	0	-0.857172	0.998935	26.0201	0.575207	-1.4902	glycine/sarcosine/betaine reductase component B subunit
CD630_RS09480	CD630_17410	grdB	grdB	WP_077699397.1	forward	0	0	-0.418127	0.998935	19.5108	0.645159	-0.648098	glycine reductase complex selenoprotein B
CD630_RS09485	CD630_17430		response regulator transcription factor	WP_031280281.1	forward	0	0	0.427634	0.998935	126.61	0.468395	0.912977	response regulator transcription factor
CD630_RS09490	CD630_17440		sensor histidine kinase	WP_011861322.1	forward	0	0	0.0971037	0.998935	335.333	0.496897	0.19542	sensor histidine kinase
CD630_RS09500	CD630_17452		hypothetical protein	WP_011861323.1	reverse	0	0	0.708908	0.998935	121.073	0.600126	1.18127	hypothetical protein
CD630_RS09505	CD630_17451		ferrous iron transport protein A	WP_003423664.1	reverse	0	0	0.345195	0.998935	4528.51	0.566912	0.608904	ferrous iron transport protein A
CD630_RS09510	CD630_17460		sodium:glutamate symporter	WP_011861324.1	reverse	0	0	-0.0616271	0.998935	23.5314	0.621251	-0.0991984	sodium:glutamate symporter
CD630_RS09515	CD630_17470		adenosine deaminase	WP_004454392.1	forward	0	0	-0.198222	0.998935	430.552	0.38352	-0.516851	adenosine deaminase
CD630_RS09520	CD630_17480		EcsC family protein	WP_004454391.1	forward	0	0	-0.0501545	0.998935	786.018	0.540705	-0.0927576	EcsC family protein
CD630_RS09525	CD630_17490		2-hydroxyacyl-CoA dehydratase	WP_004454390.1	forward	0	0	0.400601	0.998935	31577.5	0.422154	0.948945	2-hydroxyacyl-CoA dehydratase
CD630_RS09530	CD630_17500		2-hydroxyglutaryl-CoA dehydratase	WP_004454389.1	forward	0	0	0.150125	0.998935	12363.7	0.443948	0.338158	2-hydroxyglutaryl-CoA dehydratase
CD630_RS09535	CD630_17510		cell wall-binding cysteine protease Cwp13	WP_011861325.1	forward	0	0	-0.129271	0.998935	6146.09	0.386865	-0.334151	cell wall-binding cysteine protease Cwp13
CD630_RS09545	CD630_17520		TetR/AcrR family transcriptional regulator	WP_003430243.1	forward	0	0	0.197571	0.998935	172.241	0.434525	0.454683	TetR/AcrR family transcriptional regulator
CD630_RS09550	CD630_17530		ABC transporter ATP-binding protein	WP_004454385.1	forward	0	0	0.0577377	0.998935	105.061	0.39226	0.147192	ABC transporter ATP-binding protein
CD630_RS09555	CD630_17540		ABC transporter permease	WP_004454384.1	forward	0	0	0.0701412	0.998935	65.1319	0.493542	0.142118	ABC transporter permease
CD630_RS09560	CD630_17550		ABC transporter permease	WP_004454383.1	forward	0	0	0.648746	0.998935	56.6318	0.529888	1.22431	ABC transporter permease
CD630_RS09565	CD630_17551		helix-turn-helix transcriptional regulator	WP_003423694.1	forward	0	0	-0.467146	0.998935	76.7026	0.429524	-1.08759	helix-turn-helix transcriptional regulator
CD630_RS09570	CD630_17560	def	def	WP_003423696.1	forward	0	0	-0.382496	0.998935	155.904	0.408227	-0.936968	peptide deformylase
CD630_RS09575	CD630_17570		pyrimidine dimer DNA glycosylase/endonuclease V	WP_004454381.1	forward	0	0	-0.0198668	0.998935	34.8586	0.488901	-0.0406356	pyrimidine dimer DNA glycosylase/endonuclease V
CD630_RS09580	CD630_17580		radical SAM protein	WP_011861326.1	forward	0	0	0.0901976	0.998935	602.184	0.386335	0.23347	radical SAM protein
CD630_RS09590	CD630_17591		RtcB family protein	WP_021361867.1	forward	0	0	0.153751	0.998935	533.33	0.530406	0.289875	RtcB family protein
CD630_RS09595	CD630_17600		4Fe-4S binding protein	WP_009896901.1	forward	0	0	-0.021933	0.998935	345.203	0.400468	-0.0547685	4Fe-4S binding protein
CD630_RS09600	CD630_17610		PhzF family phenazine biosynthesis protein	WP_011861327.1	forward	0	0	-0.172655	0.998935	399.968	0.377451	-0.457424	PhzF family phenazine biosynthesis protein
CD630_RS09605	CD630_17620		YjdF family protein	WP_011861328.1	forward	0	0	-0.49223	0.998935	11762.4	0.513108	-0.959312	YjdF family protein
CD630_RS09610	CD630_17630		DUF1294 domain-containing protein	WP_009889719.1	reverse	0	0	0.5727	0.998935	89.9285	0.505857	1.13214	DUF1294 domain-containing protein
CD630_RS09615	CD630_17640		hypothetical protein	WP_004454365.1	forward	0	0	-0.589182	0.998935	781.186	0.472782	-1.2462	hypothetical protein
CD630_RS09625	CD630_17660		DUF4624 domain-containing lipoprotein	WP_003439554.1	forward	0	0	-0.22619	0.998935	25.5323	0.527229	-0.429017	DUF4624 domain-containing lipoprotein
CD630_RS09635	CD630_17680		hypothetical protein	WP_003430260.1	forward	0	0	0.602426	0.998935	47417.4	0.500076	1.20467	hypothetical protein
CD630_RS09640	CD630_17690		2-hydroxyacyl-CoA dehydratase	WP_011861332.1	forward	0	0	0.283416	0.998935	7190.6	0.396194	0.715347	2-hydroxyacyl-CoA dehydratase
CD630_RS09645	CD630_17700		methylated-DNA--[protein]-cysteine S-methyltransferase	WP_003439552.1	forward	0	0	-0.530909	0.998935	10.5216	0.6398	-0.829804	methylated-DNA--[protein]-cysteine S-methyltransferase
CD630_RS09650	CD630_17710		monooxygenase	WP_003430265.1	forward	0	0	-0.135097	0.998935	180.969	0.44704	-0.302202	monooxygenase
CD630_RS09655	CD630_17720		hypothetical protein	WP_009893285.1	forward	0	0	-0.126712	0.998935	221.322	0.466268	-0.271758	hypothetical protein
CD630_RS09660	CD630_17730		hypothetical protein	WP_011861333.1	forward	0	0	0.114065	0.998935	672.929	0.379046	0.300928	hypothetical protein
CD630_RS09680	CD630_17770		arsenate reductase family protein	WP_003433620.1	forward	0	0	-0.628314	0.998935	436.127	0.557797	-1.12642	arsenate reductase family protein
CD630_RS09685	CD630_17780		DUF4253 domain-containing protein	WP_003439543.1	forward	0	0	-0.541661	0.998935	755.362	0.461868	-1.17276	DUF4253 domain-containing protein
CD630_RS09690	CD630_17790	larE	larE	WP_003439540.1	forward	0	0	-0.535175	0.998935	623.045	0.433642	-1.23414	ATP-dependent sacrificial sulfur transferase LarE
CD630_RS09695	CD630_17800		class I SAM-dependent RNA methyltransferase	WP_003423769.1	forward	0	0	0.0357499	0.998935	3042.8	0.350304	0.102054	class I SAM-dependent RNA methyltransferase
CD630_RS09700	CD630_17810		lipoprotein	WP_003439536.1	forward	0	0	0.0247214	0.998935	2129.25	0.397587	0.0621784	lipoprotein
CD630_RS09705	CD630_17820		response regulator transcription factor	WP_009896932.1	forward	0	0	-0.292044	0.998935	1036.48	0.454572	-0.64246	response regulator transcription factor
CD630_RS09710	CD630_17830		HAMP domain-containing histidine kinase	WP_032506619.1	forward	0	0	0.218188	0.998935	3316.14	0.382588	0.570295	HAMP domain-containing histidine kinase
CD630_RS09715	CD630_17840	truA	truA	WP_003430279.1	forward	0	0	-0.125645	0.998935	545.534	0.374661	-0.335355	tRNA pseudouridine(38-40) synthase TruA
CD630_RS09730	CD630_17870		MerR family transcriptional regulator	WP_011861335.1	forward	0	0	-0.652025	0.998935	74.7728	0.454821	-1.43359	MerR family transcriptional regulator
CD630_RS09735	CD630_17880		DUF4363 family protein	WP_003439516.1	reverse	0	0	-0.120338	0.998935	13.5862	0.630901	-0.19074	DUF4363 family protein
CD630_RS09740	CD630_17890		DUF421 domain-containing protein	WP_009889750.1	reverse	0	0	-0.0688858	0.998935	33.2245	0.526045	-0.13095	DUF421 domain-containing protein
CD630_RS09750	CD630_17910		hypothetical protein	WP_003433614.1	reverse	0	0	-0.22621	0.998935	789.432	0.385979	-0.586069	hypothetical protein
CD630_RS09755	CD630_17920		L-threonine 3-dehydrogenase	WP_003433612.1	reverse	0	0	0.270425	0.998935	3942.62	0.390492	0.692526	L-threonine 3-dehydrogenase
CD630_RS09760	CD630_17930		C-GCAxxG-C-C family protein	WP_003430296.1	forward	0	0	0.224377	0.998935	6844.18	0.635959	0.352817	C-GCAxxG-C-C family protein
CD630_RS09765	CD630_17940		hypothetical protein	WP_003430297.1	forward	0	0	0.192342	0.998935	120.557	0.633746	0.303501	hypothetical protein
CD630_RS09770	CD630_17950		DUF1883 domain-containing protein	WP_003439502.1	forward	0	0	0.188303	0.998935	69.9837	0.649434	0.28995	DUF1883 domain-containing protein
CD630_RS09785	CD630_17980		LysR family transcriptional regulator	WP_003439497.1	forward	0	0	-0.344431	0.998935	2493.2	0.458127	-0.751824	LysR family transcriptional regulator
CD630_RS09790	CD630_17990		TerD family protein	WP_003430302.1	reverse	0	0	-0.7862	0.998935	621.364	0.544066	-1.44505	TerD family protein
CD630_RS09795	CD630_18000		TerD family protein	WP_003439494.1	reverse	0	0	0.21967	0.998935	2095.05	0.412741	0.532222	TerD family protein
CD630_RS09800	CD630_18010		YitT family protein	WP_003430304.1	reverse	0	0	0.289011	0.998935	793.231	0.383736	0.753152	YitT family protein
CD630_RS09805	CD630_18020		MBL fold metallo-hydrolase	WP_011861338.1	forward	0	0	-0.813828	0.998935	331.484	0.538201	-1.51213	MBL fold metallo-hydrolase
CD630_RS09815	CD630_18040		LacI family DNA-binding transcriptional regulator	WP_009896952.1	forward	0	0	-0.612913	0.998935	246.578	0.520054	-1.17856	LacI family DNA-binding transcriptional regulator
CD630_RS09825	CD630_18050		sucrose-6-phosphate hydrolase	WP_009896953.1	forward	0	0	-0.0497872	0.998935	58.0025	0.440169	-0.113109	sucrose-6-phosphate hydrolase
CD630_RS09830	CD630_18060		carbohydrate kinase	WP_003439483.1	forward	0	0	0.0312725	0.998935	229.187	0.374803	0.0834372	carbohydrate kinase
CD630_RS09835	CD630_18070		flavodoxin family protein	WP_011861340.1	reverse	0	0	0.584114	0.998935	880.172	0.388001	1.50544	flavodoxin family protein
CD630_RS09840	CD630_18080		pyridoxal-dependent decarboxylase	WP_011861341.1	forward	0	0	-0.0816789	0.998935	203.482	0.418016	-0.195396	pyridoxal-dependent decarboxylase
CD630_RS09845			hypothetical protein	WP_003423835.1	forward	0	0	-0.326488	0.998935	152.529	0.435851	-0.74908	hypothetical protein
CD630_RS09850	CD630_18090		MFS transporter	WP_009889773.1	forward	0	0	-0.360862	0.998935	1142.56	0.402478	-0.896602	MFS transporter
CD630_RS09855	CD630_18100		BlaI/MecI/CopY family transcriptional regulator	WP_003430316.1	forward	0	0	0.108317	0.998935	510.6	0.397795	0.272293	BlaI/MecI/CopY family transcriptional regulator
CD630_RS09860	CD630_18110		hypothetical protein	WP_003439467.1	forward	0	0	-0.33575	0.998935	164.969	0.621792	-0.539972	hypothetical protein
CD630_RS09865	CD630_18120		LytTR family transcriptional regulator	WP_009889774.1	forward	0	0	0.0821411	0.998935	275.312	0.517034	0.15887	LytTR family transcriptional regulator
CD630_RS09870	CD630_18130		DUF1653 domain-containing protein	WP_009902781.1	forward	0	0	0.133508	0.998935	81.4851	0.464896	0.287177	DUF1653 domain-containing protein
CD630_RS09875	CD630_18140		histidine phosphatase family protein	WP_003439458.1	forward	0	0	0.0112569	0.998935	716.08	0.404906	0.0278012	histidine phosphatase family protein
CD630_RS09880	CD630_18150		NAD(P)/FAD-dependent oxidoreductase	WP_003439456.1	forward	0	0	0.311169	0.998935	1718.74	0.404143	0.76995	NAD(P)/FAD-dependent oxidoreductase
CD630_RS09885	CD630_18160		(d)CMP kinase	WP_003439454.1	forward	0	0	0.196682	0.998935	1986.21	0.423455	0.464471	(d)CMP kinase
CD630_RS09890	CD630_18170		1-acyl-sn-glycerol-3-phosphate acyltransferase	WP_003439452.1	forward	0	0	0.423257	0.998935	1328.38	0.437781	0.966823	1-acyl-sn-glycerol-3-phosphate acyltransferase
CD630_RS09895	CD630_18180		4-hydroxy-3-methylbut-2-enyl diphosphate reductase	WP_003439450.1	forward	0	0	0.276148	0.998935	1390.85	0.363948	0.758756	4-hydroxy-3-methylbut-2-enyl diphosphate reductase
CD630_RS09900	CD630_18190		arsenic efflux protein	WP_003439447.1	forward	0	0	0.27435	0.998935	948.688	0.522879	0.524691	arsenic efflux protein
CD630_RS09905			adenine deaminase		forward	0	0	-0.567467	0.998935	9.10895	0.60403	-0.939468	adenine deaminase
CD630_RS09910	CD630_18210	tnpB	tnpB	WP_044335854.1	forward	0	0	0.226128	0.998935	1080.19	0.435324	0.519446	IS200/IS605 family element transposase accessoryprotein TnpB
CD630_RS09915		ade	ade	WP_071605620.1	forward	0	0	0.263521	0.998935	990.233	0.390706	0.674474	adenine deaminase
CD630_RS09920	CD630_18220	bcp	bcp	WP_003439443.1	forward	0	0	-0.64612	0.998935	212.735	0.587384	-1.1	thioredoxin-dependent thiol peroxidase
CD630_RS09925	CD630_18230	yaaA	yaaA	WP_011861343.1	forward	0	0	-0.680748	0.998935	232.517	0.594416	-1.14524	peroxide stress protein YaaA
CD630_RS09930	CD630_18240		cation-translocating P-type ATPase	WP_009902789.1	forward	0	0	0.11972	0.998935	4067.58	0.440526	0.271766	cation-translocating P-type ATPase
CD630_RS09935	CD630_18250		O-acetylhomoserine aminocarboxypropyltransferase/cysteine synthase	WP_003439438.1	forward	0	0	-0.183696	0.998935	1644.69	0.51326	-0.357899	O-acetylhomoserine aminocarboxypropyltransferase/cysteine synthase
CD630_RS09940	CD630_18260	metA	metA	WP_003439436.1	forward	0	0	-0.316457	0.998935	1150.95	0.525143	-0.60261	homoserine O-succinyltransferase
CD630_RS09945	CD630_18270		MarR family transcriptional regulator	WP_003428618.1	forward	0	0	-0.0246866	0.998935	507.051	0.50609	-0.0487792	MarR family transcriptional regulator
CD630_RS09950	CD630_18280	hflB	hflB	WP_003428619.1	forward	0	0	0.200172	0.998935	7259.66	0.422859	0.473378	ATP-dependent zinc metalloprotease FtsH
CD630_RS09955	CD630_18290		sensor histidine kinase KdpD	WP_011861344.1	forward	0	0	-0.0929121	0.998935	1464.61	0.347566	-0.267322	sensor histidine kinase KdpD
CD630_RS09960	CD630_18300		response regulator transcription factor	WP_003439430.1	forward	0	0	-0.126791	0.998935	942.384	0.370833	-0.341908	response regulator transcription factor
CD630_RS09965	CD630_18310		CorA family divalent cation transporter	WP_003428624.1	forward	0	0	0.0287243	0.998935	428.148	0.424652	0.067642	CorA family divalent cation transporter
CD630_RS09970	CD630_18320	aroF	aroF	WP_003439427.1	forward	0	0	-0.515351	0.998935	305.196	0.396943	-1.2983	3-deoxy-7-phosphoheptulonate synthase
CD630_RS09975	CD630_18330		3-dehydroquinate synthase	WP_009893310.1	forward	0	0	-0.0889787	0.998935	407.799	0.406658	-0.218805	3-dehydroquinate synthase
CD630_RS09980	CD630_18340	aroA	aroA	WP_011861345.1	forward	0	0	-0.192529	0.998935	646.748	0.396672	-0.485361	3-phosphoshikimate 1-carboxyvinyltransferase
CD630_RS09985	CD630_18350	aroC	aroC	WP_011861346.1	forward	0	0	-0.271571	0.998935	657.382	0.423562	-0.64116	chorismate synthase
CD630_RS09990	CD630_18360	pheA	pheA	WP_011861347.1	forward	0	0	-0.0592318	0.998935	486.43	0.393479	-0.150533	prephenate dehydratase
CD630_RS09995	CD630_18370	aroE	aroE	WP_003439416.1	forward	0	0	0.0298013	0.998935	424.685	0.40537	0.0735162	shikimate dehydrogenase
CD630_RS10000	CD630_18380		shikimate kinase	WP_003439413.1	forward	0	0	0.117628	0.998935	193.662	0.391571	0.3004	shikimate kinase
CD630_RS10005	CD630_18390		prephenate dehydrogenase	WP_003428643.1	forward	0	0	-0.340156	0.998935	193.12	0.491739	-0.69174	prephenate dehydrogenase
CD630_RS10010	CD630_18400		bifunctional diguanylate cyclase/phosphodiesterase	WP_009897032.1	forward	0	0	-0.21984	0.998935	1538.26	0.50162	-0.438261	bifunctional diguanylate cyclase/phosphodiesterase
CD630_RS10015	CD630_18410		PAS domain-containing protein	WP_011861349.1	forward	0	0	-0.210316	0.998935	4310.39	0.464695	-0.452589	PAS domain-containing protein
CD630_RS10020	CD630_18420		YdcF family protein	WP_009897033.1	forward	0	0	0.0867385	0.998935	1265.47	0.411423	0.210826	YdcF family protein
CD630_RS10025	CD630_18430		pyridoxamine 5'-phosphate oxidase family protein	WP_011861350.1	reverse	0	0	0.131206	0.998935	61.3932	0.437926	0.299607	pyridoxamine 5'-phosphate oxidase family protein
CD630_RS10030			DUF11 domain-containing protein	WP_021413519.1	forward	0	0	0.681104	0.998935	757.264	0.480262	1.41819	DUF11 domain-containing protein
CD630_RS10035	CD630_18450		hypothetical protein	WP_011861351.1	forward	0	0	0.477692	0.998935	652.128	0.480085	0.995016	hypothetical protein
CD630_RS10040	CD630_18460		ClbS/DfsB family four-helix bundle protein	WP_011861352.1	forward	0	0	0.382533	0.998935	1118.32	0.432051	0.885388	ClbS/DfsB family four-helix bundle protein
CD630_RS10060	CD630_18500		AraC family transcriptional regulator	WP_011861356.1	forward	0	0	-0.0684445	0.998935	507.315	0.548184	-0.124857	AraC family transcriptional regulator
CD630_RS10085	CD630_18550		PrgI family protein	WP_011861360.1	forward	0	0	-0.622746	0.998935	13.5824	0.595388	-1.04595	PrgI family protein
CD630_RS10110	CD630_18590		DNA topoisomerase 3	WP_011861365.1	forward	0	0	-0.467382	0.998935	15.6909	0.555905	-0.840759	DNA topoisomerase 3
CD630_RS10120	CD630_18600		DUF1016 family protein	WP_003426117.1	forward	0	0	-0.485171	0.998935	277.975	0.518508	-0.935705	DUF1016 family protein
CD630_RS10125	CD630_18610		class I SAM-dependent methyltransferase	WP_011861366.1	forward	0	0	0.0289715	0.998935	1070.63	0.406897	0.0712011	class I SAM-dependent methyltransferase
CD630_RS10130	CD630_18620		DEAD/DEAH box helicase family protein	WP_161804832.1	forward	0	0	-0.376491	0.998935	154.913	0.479703	-0.784842	DEAD/DEAH box helicase family protein
CD630_RS10140	CD630_18640		helix-turn-helix transcriptional regulator	WP_009889816.1	forward	0	0	-0.50617	0.998935	85.9186	0.545223	-0.928373	helix-turn-helix transcriptional regulator
CD630_RS10145	CD630_18650		AAA family ATPase	WP_011861369.1	forward	0	0	0.214433	0.998935	2881.1	0.393032	0.545586	AAA family ATPase
CD630_RS10150	CD630_18660		UvrD-helicase domain-containing protein	WP_009889821.1	forward	0	0	-0.0770697	0.998935	1972.47	0.357107	-0.215816	UvrD-helicase domain-containing protein
CD630_RS10155	CD630_18670		hypothetical protein	WP_009889823.1	forward	0	0	-0.378199	0.998935	516.945	0.442475	-0.854734	hypothetical protein
CD630_RS10160	CD630_18680		transposase	WP_011861370.1	forward	0	0	0.183584	0.998935	3129.21	0.39624	0.463314	transposase
CD630_RS10165	CD630_18690		relaxase/mobilization nuclease domain-containingprotein	WP_011861371.1	reverse	0	0	0.0710129	0.998935	534.196	0.406212	0.174817	relaxase/mobilization nuclease domain-containingprotein
CD630_RS10170	CD630_18700		plasmid mobilization relaxosome protein MobC	WP_003426139.1	reverse	0	0	-0.12767	0.998935	106.841	0.459221	-0.278015	plasmid mobilization relaxosome protein MobC
CD630_RS10175	CD630_18710		TlpA family protein disulfide reductase	WP_003426142.1	forward	0	0	-0.0329037	0.998935	619.178	0.40567	-0.0811096	TlpA family protein disulfide reductase
CD630_RS10180	CD630_18720		4Fe-4S binding protein	WP_011861372.1	forward	0	0	-0.117309	0.998935	422.141	0.440737	-0.266166	4Fe-4S binding protein
CD630_RS10185	CD630_18730		ABC transporter permease	WP_009889836.1	forward	0	0	0.0743468	0.998935	326.468	0.437171	0.170063	ABC transporter permease
CD630_RS10190	CD630_18740		ABC transporter ATP-binding protein	WP_003426165.1	forward	0	0	0.351135	0.998935	228.478	0.404179	0.868762	ABC transporter ATP-binding protein
CD630_RS10195	CD630_18750		ABC transporter permease	WP_011861373.1	forward	0	0	-0.0763711	0.998935	396.411	0.360382	-0.211917	ABC transporter permease
CD630_RS10200	CD630_18760		response regulator transcription factor	WP_002285815.1	forward	0	0	-0.37695	0.998935	660.448	0.418921	-0.899812	response regulator transcription factor
CD630_RS10205	CD630_18770		HAMP domain-containing histidine kinase	WP_009889841.1	forward	0	0	-0.695086	0.998935	652.359	0.521585	-1.33264	HAMP domain-containing histidine kinase
CD630_RS10210			hypothetical protein	WP_009889842.1	forward	0	0	-0.0501933	0.998935	19.3063	0.561501	-0.0893912	hypothetical protein
CD630_RS10215	CD630_18780		sigma-70 family RNA polymerase sigma factor	WP_003426191.1	forward	0	0	-0.136302	0.998935	32.4068	0.572227	-0.238196	sigma-70 family RNA polymerase sigma factor
CD630_RS10220			DUF11 domain-containing protein	WP_052465163.1	forward	0	0	-0.28615	0.998935	915.571	0.43785	-0.653535	DUF11 domain-containing protein
CD630_RS10225	CD630_18800		cupin domain-containing protein	WP_011861374.1	forward	0	0	-0.491981	0.998935	47.2947	0.538169	-0.914176	cupin domain-containing protein
CD630_RS10230			ABC transporter substrate-binding protein		reverse	0	0	-0.329322	0.998935	28.6482	0.573095	-0.574639	ABC transporter substrate-binding protein
CD630_RS10235	CD630_18820		recombinase family protein	WP_011861375.1	reverse	0	0	-0.410561	0.998935	60.1158	0.529116	-0.775937	recombinase family protein
CD630_RS10250	CD630_18850		acetylxylan esterase	WP_003435498.1	forward	0	0	0.203588	0.998935	197.221	0.392547	0.518633	acetylxylan esterase
CD630_RS10255	CD630_18860		helix-turn-helix transcriptional regulator	WP_011861376.1	forward	0	0	-0.014136	0.998935	45.0909	0.535762	-0.026385	helix-turn-helix transcriptional regulator
CD630_RS10260	CD630_18870		RNA polymerase sigma factor	WP_032506877.1	forward	0	0	0.629497	0.998935	14.65	0.585251	1.0756	RNA polymerase sigma factor
CD630_RS10265	CD630_18880		membrane protein	WP_011861378.1	forward	0	0	-0.154371	0.998935	35.9443	0.558097	-0.276603	membrane protein
CD630_RS10270	CD630_18890		ABC transporter ATP-binding protein	WP_011861379.1	forward	0	0	-0.0288694	0.998935	265.617	0.467608	-0.0617383	ABC transporter ATP-binding protein
CD630_RS10275	CD630_18900		ABC transporter permease	WP_011861380.1	forward	0	0	0.405639	0.998935	93.1418	0.445042	0.911462	ABC transporter permease
CD630_RS10280			ABC transporter substrate-binding protein	WP_021361882.1	reverse	0	0	0.314615	0.998935	121.675	0.556626	0.565217	ABC transporter substrate-binding protein
CD630_RS10285	CD630_18920		class I SAM-dependent methyltransferase	WP_011861381.1	forward	0	0	0.45198	0.998935	935.621	0.372044	1.21486	class I SAM-dependent methyltransferase
CD630_RS10290	CD630_18930		prolyl-tRNA synthetase associated domain-containing protein	WP_003428667.1	reverse	0	0	0.544346	0.998935	1337.01	0.624651	0.87144	prolyl-tRNA synthetase associated domain-containing protein
CD630_RS10295	CD630_18940		hypothetical protein	WP_003428668.1	forward	0	0	-0.313888	0.998935	63.7198	0.506098	-0.620211	hypothetical protein
CD630_RS10305	CD630_18960		hypothetical protein	WP_003428670.1	forward	0	0	-0.334291	0.998935	667.122	0.521057	-0.641563	hypothetical protein
CD630_RS10315	CD630_18980		N-acetylmuramoyl-L-alanine amidase	WP_003435466.1	reverse	0	0	-0.825546	0.998935	982.864	0.587264	-1.40575	N-acetylmuramoyl-L-alanine amidase
CD630_RS10320	CD630_18990		dCMP deaminase	WP_009889849.1	reverse	0	0	-0.668889	0.998935	38.0797	0.612794	-1.09154	dCMP deaminase
CD630_RS10325	CD630_19010		helix-turn-helix domain-containing protein	WP_009897047.1	forward	0	0	0.464796	0.998935	33.7061	0.499067	0.93133	helix-turn-helix domain-containing protein
CD630_RS10330	CD630_19030		signal peptidase II	WP_009902829.1	forward	0	0	-0.369186	0.998935	231.521	0.493845	-0.747575	signal peptidase II
CD630_RS10335	CD630_19040		ABC transporter permease	WP_011861383.1	reverse	0	0	-0.0486274	0.998935	18.8631	0.522526	-0.0930621	ABC transporter permease
CD630_RS10340	CD630_19050		recombinase family protein	WP_011861384.1	reverse	0	0	0.554443	0.998935	14.5536	0.557261	0.994943	recombinase family protein
CD630_RS10345	CD630_19070		iron-containing alcohol dehydrogenase	WP_011861386.1	forward	0	0	0.576973	0.998935	46.936	0.442439	1.30407	iron-containing alcohol dehydrogenase
CD630_RS10350	CD630_19080		BMC domain-containing protein	WP_003423973.1	forward	0	0	0.0862649	0.998935	148.382	0.393489	0.219231	BMC domain-containing protein
[truncated: 1,842 more rows]

## Sheet: 630 TPMs
locus_tag old_locus_tag Name 630erm_BHI_1 630erm_BHI_2 630erm_BHI_3 630erm_hyp_1 630erm_hyp_2 630erm_hyp_3
CD630_RS00005 CD630_00010 dnaA CDS 516.9 146.34 583.99 477.02 352.41 640.39
CD630_RS00010 CD630_00020 DNA polymerase III subunit beta CDS 292.01 82.11 484.67 376.97 207.82 253.69
CD630_RS00015 CD630_00030 yaaA CDS 28.61 36.57 26.3 28.04 24.11 14.17
CD630_RS00020 CD630_00040 recF CDS 83.15 23.6 54 91.33 52.97 41.79
CD630_RS00025 CD630_00050 gyrB CDS 217.08 117.65 123.58 271.33 120.95 151.66
CD630_RS00030 CD630_00060 gyrA CDS 316.26 121.65 192.41 384.15 169.64 213.78
CD630_RS00035 CD630_00070 YtxH domain-containing protein CDS 13.74 32.28 18.79 24.27 6.9 1.83
CD630_RS00040 CD630_00080 hypothetical protein CDS 51.61 95.26 15.98 34.54 41.22 18.4
CD630_RS00045 CD630_00090 STAS domain-containing protein CDS 74.08 68.53 146.59 140.55 55.3 32.72
CD630_RS00050 CD630_00100 ATP-binding protein CDS 44.54 59.67 22.05 34.05 34.19 19.74
CD630_RS00055 CD630_00110 SigB/SigF/SigG family RNA polymerase sigma factor CDS 89.53 135.98 56.76 83.62 62.45 44.86
CD630_RS00080 CD630_00120 transcription repressor NadR CDS 156.45 102.59 74.78 89.64 188.3 85.38
CD630_RS00085 CD630_00130 mechanosensitive ion channel CDS 87.68 38.35 78.62 88.24 100.55 60.74
CD630_RS00090 CD630_00140 serS CDS 260.88 153.37 223.81 274.4 198.15 190.85
CD630_RS00095 CD630_00150 nucleoside deaminase CDS 109.91 138.61 120.58 122.27 97.37 105.5
CD630_RS00110 CD630_00160 dnaX CDS 75.81 27.83 61.68 121.95 45.33 57.71
CD630_RS00115 CD630_00170 YbaB/EbfC family nucleoid-associated protein CDS 118.63 184.8 95.54 180.33 89.14 105.79
CD630_RS00120 CD630_00180 recR CDS 166.25 188.63 98.23 156.16 108.81 160.63
CD630_RS00125 CD630_00181 hypothetical protein CDS 10.1 31.48 34.16 24.43 9.33 7.46
CD630_RS00130 CD630_00190 glycosyl transferase CDS 173.84 57.31 109.69 164.41 117.6 96.53
CD630_RS00365 CD630_00200 hypothetical protein CDS 49.04 11.04 41.61 57.22 24.45 36.11
CD630_RS00370 CD630_00210 pyruvate carboxylase CDS 52.4 50.07 75.97 63.17 41.1 42.55
CD630_RS00375 CD630_00220 elongation factor G CDS 19.14 433.38 90.71 6.73 105.01 16.48
CD630_RS00380 CD630_00230 CtsR family transcriptional regulator CDS 4.37 23.36 12.87 6.34 5.72 2.29
CD630_RS00385 CD630_00240 UvrB/UvrC motif-containing protein CDS 19.48 33.66 26.98 16.39 24.3 10.13
CD630_RS00390 CD630_00250 protein arginine kinase CDS 47.67 65.64 30.49 36.79 41.26 20.4
CD630_RS00395 CD630_00260 AAA family ATPase CDS 77.95 110.34 56.99 69.31 64.66 52.47
CD630_RS00400 CD630_00270 radA CDS 230.04 143.65 275.34 241.65 183.72 230.04
CD630_RS00405 CD630_00280 disA CDS 103.43 75.04 105.99 103.34 68.89 67.35
CD630_RS00410 CD630_00290 PIN/TRAM domain-containing protein CDS 148.32 105.67 116.71 159.36 114.55 115.12
CD630_RS00415 CD630_00300 hypothetical protein CDS 118.92 27.81 135.46 206.67 66.65 96.58
CD630_RS00420 CD630_00310 helix-turn-helix domain-containing protein CDS 6.75 2.12 14.02 7.65 6.12 2.29
CD630_RS00425 CD630_00320 cellulase family glycosylhydrolase CDS 0.11 0.38 0.74 0.57 1.49 0.57
CD630_RS00430 CD630_00330 glycoside hydrolase family 43 protein CDS 0.15 0.73 0.26 0.29 1.37 0.52
CD630_RS00435 CD630_00340 MFS transporter CDS 1.94 1.24 4.46 3.19 2.57 2.48
CD630_RS00440 CD630_00350 sugar-binding transcriptional regulator CDS 2.79 13.01 5.51 3.34 2.42 2.55
CD630_RS00445 CD630_00360 thiamine pyrophosphate-dependent dehydrogenase E1 component subunit alpha CDS 5.09 26.24 4.5 4.69 3.96 4.05
CD630_RS00450 CD630_00370 alpha-ketoacid dehydrogenase subunit beta CDS 5.06 24.33 9.06 4.15 2.39 4.94
CD630_RS00455 CD630_00380 2-oxo acid dehydrogenase subunit E2 CDS 11.23 30.21 18.52 7.82 7.33 12.33
CD630_RS00460 CD630_00390 lpdA CDS 3.1 15.66 6.13 2.39 1.63 2.79
CD630_RS00465 CD630_00400 sigma 54-interacting transcriptional regulator CDS 1.99 3.84 2.16 1.48 3.44 2.29
CD630_RS00470 CD630_00410 PTS sugar transporter subunit IIA CDS 1.36 3.37 3.26 0.41 3.39 1.63
CD630_RS00475 CD630_00420 PTS sugar transporter subunit IIB CDS 3.7 12.42 2.06 1.41 7.61 3.28
CD630_RS00480 CD630_00430 PTS galactitol transporter subunit IIC CDS 2.25 5.09 3.33 2.02 3.59 1.54
CD630_RS00485 CD630_00440 hypothetical protein CDS 0.04 1.09 0.91 0.8 0.3 0.35
CD630_RS00490 CD630_00450 class II aldolase/adducin family protein CDS 1.1 3.3 1.66 2.05 1.74 1.74
CD630_RS00495 CD630_00460 lipoate--protein ligase CDS 30.87 13.73 25.9 22.54 38.2 18.1
CD630_RS00500 CD630_00470 ispD CDS 66.32 19.76 30.65 56.17 31.69 36.34
CD630_RS00505 CD630_00480 "2-C-methyl-D-erythritol 2	4-cyclodiphosphate synthase CDS" 128.15 64.52 50.05 99.65 68.45 71
CD630_RS00510 CD630_00490 proline--tRNA ligase CDS 1514.18 482.73 1228.37 315.24 214.69 215.78
CD630_RS00515 CD630_00500 proline--tRNA ligase CDS 632.61 837.09 695.6 107.74 165.84 93.95
CD630_RS00520 CD630_00510 glutamate--tRNA ligase CDS 153.68 112.35 157.22 179.25 154.41 131.09
CD630_RS00525 CD630_00520 cysteine--tRNA ligase CDS 255.92 209.03 276.23 192.4 265.62 158.44
CD630_RS00530 CD630_00530 RNase3 domain protein CDS 46.69 74.71 87.74 41.94 60.45 38.68
CD630_RS00535 CD630_00540 FAD-dependent thymidylate synthase CDS 139.2 93.02 87.11 108.71 120.97 70.95
CD630_RS00540 CD630_00550 rlmB CDS 93.07 136.57 65.04 102.49 79.11 73.16
CD630_RS00545 CD630_00560 NYN domain-containing protein CDS 280.16 227.84 266.76 265.79 215.72 141.28
CD630_RS00550 CD630_00570 sigH CDS 151.92 204.87 103.71 120.69 133.74 68.91
CD630_RS00555 CD630_00580 tuf CDS 1801 2279.13 603.8 2184.56 928.96 1319.12
CD630_RS00560 CD630_00581 rpmG CDS 1112.78 241.6 658.21 1061.97 611.33 877.14
CD630_RS00565 CD630_00590 secE CDS 4554.31 1004.69 2795.05 4527.61 2652.29 4539.96
CD630_RS00570 CD630_00600 nusG CDS 3033.07 994.76 1906.29 3657.32 1780.16 3428.81
CD630_RS00575 CD630_00610 rplK CDS 4355.42 1155.13 2173.67 6406.89 2198 4994.84
CD630_RS00580 CD630_00620 rplA CDS 6750.16 1028.58 6405.94 10871.64 3291.87 8271.15
CD630_RS00585 CD630_00630 50S ribosomal protein L10 CDS 2581.11 1240.64 1326.82 2032.56 1288.22 2180.76
CD630_RS00590 CD630_00640 rplL CDS 2140.68 948.74 1011.31 2037.68 1052.87 2419.14
CD630_RS00595 CD630_00650 SDR family oxidoreductase CDS 105.87 103.84 226.44 73.44 234.59 139.87
CD630_RS00600 CD630_00660 rpoB CDS 1207.52 407.3 455.76 1702.34 555.31 602.72
CD630_RS00605 CD630_00670 rpoC CDS 1420.41 453.14 437.13 1661.78 637.33 620.8
CD630_RS00610 CD630_00680 rpsL CDS 730.61 432.18 221.56 768.02 312.01 501.32
CD630_RS00615 CD630_00690 rpsG CDS 1093.56 1361.53 301.35 1083.56 542.74 744.18
CD630_RS00620 CD630_00700 fusA CDS 6630.53 1813.3 2683.3 8117.68 2842.55 4313.63
CD630_RS00625 CD630_00710 tuf CDS 1811.68 2372.9 602.76 2203.9 913.03 1315.63
CD630_RS00630 CD630_00720 rpsJ CDS 3954.09 1587.82 1230.1 4206.25 1805.79 2084.79
CD630_RS00635 CD630_00730 rplC CDS 5734.81 1540.81 1329.31 5373.7 2549.33 2932.64
CD630_RS00640 CD630_00740 rplD CDS 2005.21 1212.33 864 3038.98 859.73 965.87
CD630_RS00645 CD630_00750 rplW CDS 2628.75 2212.64 1023.15 3393.32 1157.65 1263.35
CD630_RS00650 CD630_00760 rplB CDS 8272.82 2029.95 3151.38 11118.88 3585.7 3915.22
CD630_RS00655 CD630_00770 rpsS CDS 8800.29 2899.12 2869.65 10745.02 3665.44 3973.04
CD630_RS00660 CD630_00780 rplV CDS 5861.58 2606.31 1752.98 5749.89 2494.36 2576.34
CD630_RS00665 CD630_00790 rpsC CDS 1696.77 1362.8 532.14 2230.33 675.85 790.84
CD630_RS00670 CD630_00800 rplP CDS 1222.78 1699.25 432.26 2046.43 495.64 658.46
CD630_RS00675 CD630_00801 rpmC CDS 1600.36 1654.27 848.58 2395.98 649.7 591.05
CD630_RS00680 CD630_00810 rpsQ CDS 10520.29 4249.66 5518.99 13360.7 3901.17 3958.28
CD630_RS00685 CD630_00820 rplN CDS 2641.99 2123.87 748.3 2871.09 995.5 1077.83
CD630_RS00690 CD630_00830 rplX CDS 4965.63 2999.73 1427.72 4983.73 1974.38 2002.31
CD630_RS00695 CD630_00840 rplE CDS 2062.98 1320.99 665.29 2189.29 826.52 815.47
CD630_RS00700 CD630_00841 type Z 30S ribosomal protein S14 CDS 1572.87 1576.42 392.61 1565.41 607.05 720.85
CD630_RS00705 CD630_00850 rpsH CDS 2478.59 2497.75 706.97 2511.55 1017.07 1044.98
CD630_RS00710 CD630_00860 rplF CDS 5119.62 1958.04 1768.77 6398.33 1883.48 2497.36
CD630_RS00715 CD630_00870 rplR CDS 5511.16 4225.1 1482.5 5156.43 2072.8 2293.85
CD630_RS00720 CD630_00880 rpsE CDS 3312.39 2581.14 1527.32 6254.67 1145.99 1896.18
CD630_RS00725 CD630_00881 rpmD CDS 6861.65 6876.09 2380.13 10418.95 2455.55 3220.5
CD630_RS00730 CD630_00890 rplO CDS 5302.23 2372.88 2250.09 7620.77 1911.49 2382.33
CD630_RS00735 CD630_00900 secY CDS 6113.3 1347.84 2335.15 6949.83 2150.26 2730.94
CD630_RS00740 CD630_00910 adenylate kinase CDS 5255.34 1762.15 1831.7 5349.94 1857.36 2110.3
CD630_RS00745 CD630_00920 map CDS 6581.82 2295.19 1578.21 5573.62 2292.77 3074.47
CD630_RS00750 CD630_00930 KOW domain-containing protein CDS 3875.14 1822.37 1413.62 3926.03 1356.07 1347.86
CD630_RS00755 CD630_00940 infA CDS 1732.45 1819.66 780.69 2000.97 619 738.91
CD630_RS00760 CD630_00941 rpmJ CDS 365.26 452.68 105.97 297.33 139.19 161.41
CD630_RS00765 CD630_00950 rpsM CDS 1915.49 1455.57 449.99 1605.37 659.39 853.35
CD630_RS00770 CD630_00960 rpsK CDS 4618.29 4475.13 2260.35 6366.33 1558.67 2652.67
CD630_RS00775 CD630_00970 rpsD CDS 13177.61 3910.8 7056.65 18193.63 4350.92 7265.16
CD630_RS00780 CD630_00980 DNA-directed RNA polymerase subunit alpha CDS 2034.3 1004.37 628.94 2066.18 720.52 1144.11
CD630_RS00785 CD630_00990 rplQ CDS 1052.24 693.29 395.45 1365.06 382.88 817.56
CD630_RS00790 CD630_01000 energy-coupling factor transporter ATPase CDS 137.31 94.96 102.7 122.38 119.94 96.5
CD630_RS00795 CD630_01010 energy-coupling factor transporter ATPase CDS 142.76 106.05 146.87 168.81 129.88 91.49
CD630_RS00800 CD630_01020 energy-coupling factor transporter transmembraneprotein EcfT CDS 163.42 69.09 148.77 162.69 136.28 90.37
CD630_RS00805 CD630_01030 truA CDS 305.45 83.38 294.59 320.88 252.09 208.5
CD630_RS00810 CD630_01040 rplM CDS 2426.71 2320.85 2172.89 2789.14 1530.84 2616.63
CD630_RS00815 CD630_01050 rpsI CDS 366.5 662.88 232.34 382.39 249.81 385.76
CD630_RS00820 CD630_01060 cwlD CDS 21.46 9.04 13.24 25.33 10.57 22.68
CD630_RS00955 CD630_01070 pyridoxal phosphate-dependent aminotransferase CDS 642.17 226.02 357.13 442.76 704.7 332.75
CD630_RS00960 CD630_01080 anaerobic ribonucleoside triphosphate reductase CDS 163.82 76.52 93.28 170.84 170.3 84.79
CD630_RS00965 CD630_01090 nrdG CDS 214.22 141.65 166.93 228.74 237.3 107.83
CD630_RS01065 CD630_01100 TIGR00159 family protein CDS 74.32 29.47 51.05 66.87 61.23 50.54
CD630_RS01070 CD630_01110 hypothetical protein CDS 60.28 47.15 53.37 72.12 53.34 50.3
CD630_RS01075 CD630_01120 ptb CDS 238.36 1426.23 328.64 244.92 3488.61 433.95
CD630_RS01080 CD630_01130 buk CDS 192.13 1214.56 310.97 267.33 2781.4 324.63
CD630_RS01085 CD630_01140 hypothetical protein CDS 306.11 2154.58 684.56 425.73 4142.48 586.5
CD630_RS01090 CD630_01150 4Fe-4S binding protein CDS 988.93 10656.61 3981.49 1385.21 13421.99 3216.45
CD630_RS01095 CD630_01160 3-methyl-2-oxobutanoate dehydrogenase subunit VorB CDS 972.06 6236.39 2010.68 1303.99 11072.73 3808.37
CD630_RS01100 CD630_01170 MFS transporter CDS 1904.42 13469.46 4212.57 2566.91 23132.4 7793.87
CD630_RS01105 CD630_01180 2-oxoacid:acceptor oxidoreductase family protein CDS 1564.87 7275.64 3194.38 2171.01 18285.57 6709.52
CD630_RS01110 CD630_01190 phosphoglucosamine mutase CDS 799.33 326.24 601.54 891.93 449.54 719.3
CD630_RS01115 CD630_01200 glmS CDS 1596.03 573.33 878.36 1610.06 481.42 1257.63
CD630_RS01120 CD630_01210 thiosulfate sulfurtransferase CDS 44.61 12.03 26.96 45.41 16.17 29.49
CD630_RS01125 CD630_01220 YwmB family TATA-box binding protein CDS 9.77 6.77 5.36 12.22 6.76 4.58
CD630_RS01130 CD630_01230 murA CDS 289.67 156.66 98.24 231.62 224.99 201.11
CD630_RS01135 CD630_01240 spoIID CDS 169.5 67.72 84.44 185.24 118.53 123.16
CD630_RS01140 CD630_01250 M23 family metallopeptidase CDS 20.61 22.3 7.77 22.26 11.19 11.6
CD630_RS01145 CD630_01260 spoIIID CDS 0.32 1.2 0 0.73 0.18 0.36
CD630_RS01150 CD630_01270 rod shape-determining protein CDS 76.15 164.43 55.5 76.47 78.45 88.32
CD630_RS01155 CD630_01280 fabZ CDS 171.79 301.56 101.02 119.37 192.35 160.71
CD630_RS01160 CD630_01290 yyaC CDS 10.45 4.74 15.93 10.63 16.62 16.88
CD630_RS01165 CD630_01300 methionine adenosyltransferase CDS 521.74 219.07 259.48 420.82 230.11 392.72
CD630_RS01170 CD630_01310 membrane protein CDS 0.92 2.53 1.78 0.78 1.67 0.78
CD630_RS01175 CD630_01320 ATP-dependent RecD-like DNA helicase CDS 15.12 7.02 15.42 17.51 11.64 12.9
CD630_RS01180 CD630_01330 ComF family protein CDS 17.47 5.95 21.1 21.39 12.15 13.68
CD630_RS01185 CD630_01340 transcription antiterminator CDS 6.22 7.1 4.81 10.74 3.95 4.22
CD630_RS01190 CD630_01350 PTS lactose/cellobiose transporter subunit IIA CDS 0.82 1.74 0 0 1.52 0.31
CD630_RS01195 CD630_01360 PTS sugar transporter subunit IIB CDS 3.43 7.12 3.31 5.82 14.69 3.47
CD630_RS01200 CD630_01370 celB CDS 4.96 2.48 4.54 6.88 11.2 3.42
CD630_RS01205 CD630_01380 glycine/betaine/sarcosine/D-proline family reductase selenoprotein B CDS 1.63 1.86 0.31 3.21 3.4 0.41
CD630_RS01210 CD630_01390 N(4)-(beta-N-acetylglucosaminyl)-L-asparaginase CDS 3.04 5.25 1.13 1.98 5.98 0.84
CD630_RS01215 CD630_01400 Sapep family Mn(2+)-dependent dipeptidase CDS 2.11 2.38 1.93 3 2.91 2.13
CD630_RS01220 CD630_01410 copper homeostasis protein CutC CDS 5.17 5.04 13.6 5.32 6.63 5.57
CD630_RS01225 CD630_01420 raiA CDS 229.56 1760.2 685.31 145.3 775.72 208.66
CD630_RS01230 CD630_01430 secA CDS 267.42 191.25 165.5 256.72 214.54 222.78
CD630_RS01235 CD630_01440 peptide chain release factor 2 CDS 287.21 140.42 223.46 317.43 231.4 199.58
CD630_RS01240 CD630_01450 RNA-binding transcriptional accessory protein CDS 53.25 17.3 22.64 60.08 31.32 34.78
CD630_RS01245 CD630_01460 amidohydrolase CDS 105.36 29.44 55.01 113.98 63.87 76.93
CD630_RS01250 CD630_01470 ECF transporter S component CDS 180 186.87 1316.88 258.51 228.75 3398.44
CD630_RS01255 CD630_01480 DUF4116 domain-containing protein CDS 2.15 3.14 5.05 1.42 5.56 4.32
CD630_RS01260 CD630_01490 tsaE CDS 64.98 70.61 77.25 72.88 68.19 47.3
CD630_RS01265 CD630_01500 tsaB CDS 122.28 59.67 177.48 171.15 114.6 108.92
CD630_RS01270 CD630_01510 rimI CDS 15.25 18.92 13.29 16.61 16.63 9.52
CD630_RS01275 CD630_01520 tsaD CDS 80.64 60.15 60.41 90.7 81.05 79.67
CD630_RS01280 CD630_01530 hpdB CDS 23.32 18.02 49.87 30.38 37.48 54.46
CD630_RS01285 CD630_01540 hpdC CDS 8.28 19.71 18.37 10.05 15.79 29.06
CD630_RS01290 CD630_01550 hpdA CDS 27.4 15.9 50.44 31.69 40.9 59.56
CD630_RS01295 CD630_01560 CPBP family intramembrane metalloprotease CDS 96.49 47.49 200.55 159.36 91.87 74.17
CD630_RS01300 CD630_01570 CPBP family intramembrane metalloprotease CDS 27.23 15.13 117.36 34.03 19.89 25.58
CD630_RS01305 CD630_01590 VOC family protein CDS 7.68 25.08 8.22 10.57 8.25 5.56
CD630_RS01310 CD630_01600 response regulator transcription factor CDS 0.3 0.38 1.59 1.13 0.4 0.13
CD630_RS01315 CD630_01610 ABC transporter ATP-binding protein CDS 9.08 8.69 9.2 12.64 16.31 6.67
CD630_RS01320 CD630_01620 ccpM CDS 14.23 11.77 19.35 18.27 26.69 10.86
CD630_RS01325 CD630_01630 TIGR04066 family peptide maturation system protein CDS 7.78 7.36 12.67 16.01 16.84 5.21
CD630_RS01330 CD630_01631 peptide maturation system acyl carrier-related protein CDS 6.29 5.16 10.86 15.57 9.16 1.97
CD630_RS01335 CD630_01632 hypothetical protein CDS 18.97 154.26 13.54 9.56 25.39 21.1
CD630_RS01340 CD630_01640 hypothetical protein CDS 3.16 7.47 5.9 3.56 4.48 3.86
CD630_RS01345 CD630_01650 amino acid permease CDS 39.38 62.5 12.12 17.99 58.46 26.07
CD630_RS01350 CD630_01660 amidohydrolase CDS 60.55 111.22 18.68 34.81 116.46 40.64
CD630_RS01355 CD630_01670 sigma 54-interacting transcriptional regulator CDS 5.67 8.3 6.16 5.44 8.09 3.69
CD630_RS01360 CD630_01680 cyclic nucleotide-binding domain-containing protein CDS 6.37 3.3 5.24 5.55 5.28 1.67
CD630_RS01365 CD630_01690 MATE family efflux transporter CDS 134.76 34.19 115.7 182.24 71.36 100.43
CD630_RS01370 CD630_01700 ABC-F family ATP-binding cassette domain-containing protein CDS 66.48 26.19 51.09 73.99 43.05 53.17
CD630_RS01375 CD630_01710 redox-sensing transcriptional repressor Rex CDS 768.42 1017.73 729.02 553.95 792.46 857.07
CD630_RS01380 CD630_01720 TraR/DksA C4-type zinc finger protein CDS 52.57 70.86 48.66 56.26 34.85 54.79
CD630_RS01385 CD630_01721 4Fe-4S binding protein CDS 734.84 1841.88 502.77 484.9 744.29 1438.71
CD630_RS01390 CD630_01730 CapA family protein CDS 23.84 25.63 41.7 21.16 23.06 20.06
CD630_RS01395 CD630_01740 cooS CDS 59.53 772.12 375.48 28.83 229.88 125.9
CD630_RS01400 CD630_01750 4Fe-4S dicluster domain-containing protein CDS 32.08 602.72 242.75 14.65 82.3 53.64
CD630_RS01405 CD630_01760 NAD(P)/FAD-dependent oxidoreductase CDS 50.31 582.24 342.88 31.54 139.01 83.08
CD630_RS01410 CD630_01770 class I SAM-dependent methyltransferase CDS 438.4 329.79 616.88 341.57 960.47 450.73
CD630_RS01415 CD630_01780 ATPase CDS 3.08 5.48 5.91 5.48 7.31 4.64
CD630_RS01420 CD630_01790 NAD-specific glutamate dehydrogenase CDS 2924.32 19761.58 7238.01 1731.12 27193.18 7406.86
CD630_RS01425 blaR1 peptidase M56 family protein CDS 3.71 2.16 3.33 5.01 15.28 8.09
CD630_RS01430 CD630_01800 blaR1 peptidase M56 family protein CDS 6.45 2.87 5.84 5.9 21.53 8.8
CD630_RS01435 CD630_01810 peptidase M56 CDS 27.15 20.54 71.28 29.11 39.45 22.61
CD630_RS01440 CD630_01830 C40 family peptidase CDS 247.94 279.94 256.09 215.35 183.33 234.8
CD630_RS01445 CD630_01840 pyrB CDS 72.4 55.16 35.15 73.66 41.1 58.22
CD630_RS01450 CD630_01850 dihydroorotate dehydrogenase electron transfer subunit CDS 13.43 14.03 9.11 17.61 6.42 7
CD630_RS01455 CD630_01860 dihydroorotate dehydrogenase CDS 14.64 21.78 2.94 15.25 8.06 11.21
CD630_RS01460 CD630_01870 orotate phosphoribosyltransferase CDS 37.09 37.22 32.13 36.43 26.4 48.76
CD630_RS01465 CD630_01880 2-dehydropantoate 2-reductase CDS 33.12 47.65 52.39 29.82 46.65 45.95
CD630_RS01470 CD630_01890 LysR family transcriptional regulator CDS 68.92 18.9 64.6 54.25 65.13 63.79
CD630_RS01475 CD630_01900 putative sulfate exporter family transporter CDS 9.43 8.33 15.59 14.06 8.94 9.76
CD630_RS01480 CD630_01910 DNA glycosylase CDS 10.4 9.56 16.98 12 6.45 5.18
CD630_RS01485 CD630_01920 cls CDS 37.15 17.37 55.57 41 22.11 18.53
CD630_RS01490 CD630_01930 co-chaperone GroES CDS 6.08 8.09 6.46 6.34 5.45 2.32
CD630_RS01495 CD630_01940 groL CDS 171.23 91.78 94.94 194.9 135.07 71.37
CD630_RS01500 CD630_01950 larB CDS 8.11 14.51 8.66 11.27 9.21 7.44
CD630_RS01505 larC CDS 53.34 16.88 33.06 37.18 43.82 34.75
CD630_RS01510 DUF111 family protein CDS 19.23 15.04 29.67 30.36 15.92 10.31
CD630_RS01515 CD630_01980 guaA CDS 813.18 539.16 883.53 925.06 611.23 668.76
CD630_RS01520 CD630_01990 metallophosphoesterase CDS 43.65 38.72 29.91 39.36 39.98 35.96
CD630_RS01525 CD630_02000 LysR family transcriptional regulator CDS 4.28 1.34 13.74 3.93 3.62 7.48
CD630_RS01530 CD630_02010 chromate transporter CDS 5.23 2.19 12.04 12.67 3.16 8.84
CD630_RS01535 CD630_02020 alpha/beta hydrolase CDS 30.59 14.93 43.27 23.16 29.38 22.67
CD630_RS01540 CD630_02030 uvrA CDS 5.56 3.06 5.83 4.4 4.16 5.61
CD630_RS01545 CD630_02040 GGDEF domain-containing protein CDS 50.56 15.41 70.22 68.28 37.25 40.91
CD630_RS01550 CD630_02050 PTS sugar transporter subunit IIA CDS 1.56 88.19 154.61 1.09 12.48 73.14
CD630_RS01555 CD630_02060 PTS sugar transporter subunit IIA CDS 0.28 35.45 16.2 0.16 3.69 19.68
CD630_RS01560 CD630_02070 PTS fructose transporter subunit EIIC CDS 5.09 507.41 295.95 4.37 30.77 272.01
CD630_RS01565 CD630_02080 PTS fructose-like transporter subunit IIB CDS 8.62 515.01 299.79 8.78 69.18 532.34
CD630_RS01570 CD630_02090 "class II D-tagatose-bisphosphate aldolase	non-catalytic subunit CDS" 5.61 809.2 434.33 2.97 53.82 419.41
CD630_RS01575 CD630_02100 HAD family hydrolase CDS 28.37 40.72 51.44 26.58 30.27 47.43
CD630_RS01580 CD630_02110 CTP--phosphocholine cytidylyltransferase CDS 151.12 96.56 130.47 186.91 113.86 211.92
CD630_RS01585 CD630_02120 sulfatase-like hydrolase/transferase CDS 191.21 67.67 199.23 190.46 159.98 182.92
CD630_RS01590 CD630_02130 spore coat protein CDS 4.46 1.37 2.21 3.16 3.6 1.69
CD630_RS01595 CD630_02140 hypothetical protein CDS 6.07 0.62 12.54 9.8 2.94 7.12
CD630_RS01600 CD630_02150 tnpA CDS 18.29 5.33 12.36 9 14.46 13.22
CD630_RS01605 CD630_02160 tnpB CDS 19.2 10.91 14.19 17.76 16 15.91
CD630_RS01610 CD630_02170 nitroreductase family protein CDS 7.17 3.23 8.34 4.27 6.42 9.68
CD630_RS01615 CD630_02180 purE CDS 103.96 58.13 81.2 122.97 97.23 244.74
CD630_RS01620 CD630_02190 phosphoribosylaminoimidazolesuccinocarboxamide synthase CDS 55.7 51.27 43.25 73.74 53.49 103.54
CD630_RS01625 CD630_02200 purF CDS 59.87 74.99 50.71 69.64 57.33 120.38
CD630_RS01630 CD630_02210 phosphoribosylformylglycinamidine cyclo-ligase CDS 84.53 78.59 57.85 101.17 73.38 170.94
CD630_RS01635 CD630_02220 phosphoribosylglycinamide formyltransferase CDS 76.19 75.38 69.27 101.83 65.87 144.61
CD630_RS01640 CD630_02230 purH CDS 91.96 58.27 73.1 133.67 85.79 166.76
CD630_RS01645 CD630_02240 purD CDS 74.45 73.37 53.33 115.87 71.01 146.9
CD630_RS01650 CD630_02250 phosphoribosylformylglycinamidine synthase CDS 187.7 141.52 150.15 320.67 191.4 417.57
CD630_RS01655 CD630_02260 transglycosylase SLT domain-containing protein CDS 456.08 301.62 271.19 288.21 425.46 444.92
CD630_RS01660 CD630_02270 YaaR family protein CDS 164.25 156.79 96.03 120.65 163.37 102.49
CD630_RS01665 CD630_02280 FliM/FliN family flagellar motor switch protein CDS 98.02 83.9 92.44 92.27 122.05 56.61
CD630_RS01670 CD630_02290 flgM CDS 14.79 203.29 22.87 28.53 11.6 12.77
CD630_RS01675 CD630_02300 flagellar protein FlgN CDS 61.16 279.63 144.98 106.5 48.22 40.1
CD630_RS01680 CD630_02310 flgK CDS 729.37 482.25 596.98 557.6 529.55 557.17
CD630_RS01685 CD630_02320 flgL CDS 934.54 976.37 488.05 710.91 650.9 640.94
CD630_RS01690 CD630_02330 flagellar assembly protein FliW CDS 301.18 180.67 323.87 324.53 259.51 196.43
CD630_RS01695 CD630_02340 csrA CDS 681.78 929.78 240.86 333.68 470.42 444.82
CD630_RS01700 CD630_02350 fliS CDS 149.31 260.97 88.99 89.62 124.08 88.39
CD630_RS01705 CD630_02360 fliS CDS 151.83 218.43 93.22 110.6 129.25 80.25
CD630_RS01710 CD630_02370 fliD CDS 1090.45 662.7 879.25 770.11 840.98 757.89
CD630_RS01715 CD630_02380 flagellar protein FliT CDS 441.83 608.95 735.37 600.46 371.36 288.81
CD630_RS01720 CD630_02390 fliC CDS 22028.49 13858.61 15881.11 15502.87 20928.74 24766.35
CD630_RS01725 CD630_02400 glycosyltransferase CDS 264.28 67.71 325.34 318.97 174.54 155.05
CD630_RS01730 CD630_02410 HAD-IB family phosphatase CDS 211.99 125.11 486.55 415.26 135.89 146.61
CD630_RS01735 CD630_02420 NTP transferase domain-containing protein CDS 1572.45 558.91 2259.11 2822.43 913.79 1186.34
CD630_RS01740 CD630_02430 class I SAM-dependent methyltransferase CDS 1126.35 483.93 1275.19 1355.33 756.42 705.99
CD630_RS01745 CD630_02440 CDP-glycerol--glycerophosphate glycerophosphotransferase CDS 602.9 117.07 1043.44 903.94 391.11 502.62
CD630_RS01750 CD630_02450 flgB CDS 171.84 179.96 102.81 107.34 109.27 69.61
CD630_RS01755 CD630_02460 flgC CDS 542.42 456.81 297.62 473.84 338.09 367.62
CD630_RS01760 CD630_02470 fliE CDS 413.97 444.23 197.7 275.41 293.1 178.28
CD630_RS01765 CD630_02480 fliF CDS 466.55 401.98 152.11 338.25 274.46 252.16
CD630_RS01770 CD630_02490 fliG CDS 517.94 334.61 274.64 395.95 305.05 263.54
CD630_RS01775 CD630_02500 flagellar assembly protein FliH CDS 173.17 170.92 126.11 167.45 96.2 74.54
CD630_RS01780 CD630_02510 fliI CDS 387.73 255.42 228.06 327.37 212.12 313.54
CD630_RS01785 CD630_02520 fliJ CDS 71.58 109.99 69.99 75.83 49.35 29.42
CD630_RS01790 CD630_02530 flagellar hook-length control protein FliK CDS 83.2 105.14 53.25 73.69 48.26 38.5
CD630_RS01795 CD630_02540 flagellar basal body rod modification protein FlgD CDS 248.28 224.97 158.92 313.32 131.59 233.29
CD630_RS01800 CD630_02550 flagellar hook-basal body complex protein CDS 559.87 351.36 247.17 489.77 308.64 411.3
CD630_RS01805 CD630_02551 flagellar FlbD family protein CDS 813.24 710.15 384.92 664.15 434.97 540.5
CD630_RS01810 CD630_02560 MotA/TolQ/ExbB proton channel family protein CDS 590.6 214.52 421.88 542.93 333.91 477.44
CD630_RS01815 CD630_02570 OmpA family protein CDS 182.12 185.52 103.6 169.78 104.35 137.66
CD630_RS01820 CD630_02580 flagellar basal body-associated FliL family protein CDS 200.61 78.95 266.35 285.06 116.71 169.93
CD630_RS01825 CD630_02590 flagellar biosynthesis protein FliZ CDS 111.43 54.05 275.27 240.97 70.94 78.71
CD630_RS01830 CD630_02600 fliP CDS 864.44 232.32 976.75 961.52 479.59 815.79
CD630_RS01835 CD630_02610 fliQ CDS 1134.68 292.25 1137.24 1222.61 624.93 1107.14
CD630_RS01840 CD630_02620 fused FliR family export protein/FlhB family type III secretion system protein CDS 589.99 132.93 601.88 668.88 310.09 576.67
CD630_RS01845 CD630_02630 flhA CDS 599.63 214.64 602.69 612.81 284.72 538.28
CD630_RS01850 CD630_02640 flhF CDS 223.53 92.3 140.49 194.22 110.33 159.51
CD630_RS01855 CD630_02650 MinD/ParA family protein CDS 543.55 188.28 496.68 383.8 299.58 456.15
CD630_RS01860 CD630_02660 FliA/WhiG family RNA polymerase sigma factor CDS 215.42 107.87 252.46 167.93 122.98 182.24
CD630_RS01865 CD630_02670 flagellar protein CDS 52.29 25.15 12.49 47.01 22.1 13.75
CD630_RS01870 CD630_02680 flagellar basal body rod protein FlgG CDS 407.48 238.94 274.19 311.28 210.4 309.88
CD630_RS01875 CD630_02690 flgG CDS 316.93 125.16 265.29 263.68 182.47 294.43
CD630_RS01880 CD630_02700 FliM/FliN family flagellar motor switch protein CDS 380.84 124.26 516.31 428.37 220.86 366.03
CD630_RS01885 CD630_02710 FliM/FliN family flagellar motor switch protein CDS 536.69 252.65 516.24 501.54 288.1 391.41
CD630_RS01890 CD630_02720 tetratricopeptide repeat protein CDS 167.06 35.54 177.32 132.91 97.79 138.66
CD630_RS01895 CD630_02730 htpG CDS 230.11 131.94 216.58 233.74 164.92 181.3
CD630_RS01900 CD630_02740 iron-containing alcohol dehydrogenase CDS 90.16 73.12 86.12 96.74 145.17 74.49
CD630_RS01905 CD630_02750 splB CDS 38.99 49.18 36.17 41.9 66.69 32.46
CD630_RS01910 CD630_02760 AraC family transcriptional regulator CDS 12.5 10.04 8.88 11.4 14.3 10.06
CD630_RS01915 CD630_02770 DUF3788 domain-containing protein CDS 4.61 6.61 5.52 4.96 6.32 3.63
CD630_RS01920 CD630_02780 helix-turn-helix transcriptional regulator CDS 14.42 3.31 20.54 20.58 14.26 16.13
CD630_RS01925 CD630_02790 pyridoxamine 5'-phosphate oxidase family protein CDS 58.64 261.42 164.16 48.41 343.87 139.64
CD630_RS01930 CD630_02791 hypothetical protein CDS 4.5 2.6 8.11 15.4 19.33 2.06
CD630_RS01935 CD630_02810 hypothetical protein CDS 8.2 4.16 30.57 11.63 8.23 9.89
CD630_RS01940 CD630_02820 phosphatase CDS 108.64 184.42 559.28 98.34 158.16 299.77
CD630_RS01945 CD630_02830 sigma 54-interacting transcriptional regulator CDS 4.63 15.07 8.29 5.56 8.93 3.48
CD630_RS01950 CD630_02840 PTS sugar transporter subunit IIA CDS 8.2 390.67 214.22 0.41 59.35 94.08
CD630_RS01955 CD630_02850 PTS sugar transporter subunit IIB CDS 25.78 532.07 997.58 1.86 212.36 270.41
CD630_RS01960 CD630_02860 PTS mannose transporter subunit IIC CDS 35.56 591.04 990.82 3.02 277.89 369.16
CD630_RS01965 CD630_02870 PTS sugar transporter subunit IIB CDS 70.28 1298.58 1786.56 4.82 555.45 782.99
CD630_RS01970 CD630_02880 PTS sugar transporter subunit IIC CDS 70.88 1356.98 2450.77 6.7 584.28 1019.41
CD630_RS01975 CD630_02890 PTS system mannose/fructose/sorbose family transporter subunit IID CDS 45.38 1984.17 2054.23 6.8 390.2 693.85
CD630_RS01980 CD630_02900 L-2-amino-thiazoline-4-carboxylic acid hydrolase CDS 9.38 2395.89 167.6 1.68 70.14 128.26
CD630_RS01985 CD630_02910 M20 family metallopeptidase CDS 3.88 95.29 115.53 0.55 33.24 47.61
CD630_RS01990 DUF2185 domain-containing protein CDS 0 5.08 9.61 0 1 4.7
CD630_RS01995 CD630_02920 helix-turn-helix transcriptional regulator CDS 3.82 1.94 3.02 3.69 3.66 2.31
CD630_RS02000 CD630_02921 PLDc N-terminal domain-containing protein CDS 2.1 0.78 0 2.13 0.94 0.12
CD630_RS02005 CD630_02930 ABC transporter ATP-binding protein CDS 7.79 5.12 8.26 12.7 6.92 6.13
CD630_RS02010 CD630_02940 ABC transporter permease CDS 6.8 2.12 8.35 5.14 5.4 5.67
CD630_RS02015 CD630_02950 DUF362 domain-containing protein CDS 59.27 122.46 54.78 43.65 74.84 65.1
CD630_RS02020 CD630_02960 hypothetical protein CDS 13.46 68.55 7.39 4.96 13.73 9.32
CD630_RS02025 CD630_02970 bioB CDS 0.35 1.56 0 0.83 0.96 0.44
CD630_RS02030 CD630_02980 LacI family DNA-binding transcriptional regulator CDS 1.33 2.83 0.53 0.99 2.09 0.51
CD630_RS02035 CD630_02990 rbsK CDS 1.8 3.34 0.06 0.59 1.48 0.5
CD630_RS02040 CD630_03000 substrate-binding domain-containing protein CDS 3.38 10.63 2.08 2.17 7.73 0.86
CD630_RS02045 CD630_03010 sugar ABC transporter ATP-binding protein CDS 1.15 6.41 1.4 1.32 10.14 0.47
CD630_RS02050 CD630_03020 ribose ABC transporter permease CDS 0.47 5.94 0.65 0.62 6.62 0.9
CD630_RS02055 CD630_03030 M20 family metallopeptidase CDS 0.97 7.98 1.54 1.39 18.58 1.33
CD630_RS02060 CD630_03040 hypothetical protein CDS 4.6 13.01 9.47 4.54 48.83 4.86
CD630_RS02065 CD630_03050 amidohydrolase CDS 4.27 3.04 4.85 4.5 13.96 6.21
CD630_RS02070 CD630_03060 hypothetical protein CDS 18.93 18.91 41.47 38.11 18.95 14.16
CD630_RS02075 CD630_03070 hypothetical protein CDS 107.02 145.59 131.41 98.95 86.85 72.66
CD630_RS02080 CD630_03080 hypothetical protein CDS 150.48 310.61 580.16 313.23 127.57 130.99
CD630_RS02085 CD630_03090 HAD-IB family hydrolase CDS 275.53 72.2 260.24 214.37 234.07 249.81
CD630_RS02090 CD630_03100 hypothetical protein CDS 14.14 11.19 22.88 17.52 8.65 8.08
CD630_RS02095 CD630_03110 hypothetical protein CDS 18.78 4.59 15.12 13.45 11.2 19.17
CD630_RS02100 CD630_03120 helix-turn-helix domain-containing protein CDS 2.2 6 2.81 4.03 5.02 0.9
CD630_RS02105 CD630_03130 cadA CDS 21.02 17.13 10.25 31.5 24.17 6.62
CD630_RS02125 CD630_03140 DedA family protein CDS 15.83 3.02 20.9 22.58 7.11 23.77
CD630_RS02130 CD630_03160 ABC transporter permease CDS 64.1 25.47 78.29 77.23 40.36 62.4
CD630_RS02135 CD630_03170 ABC transporter permease CDS 35.39 7.8 32.15 43.22 21.6 28.81
CD630_RS02140 CD630_03180 ABC transporter ATP-binding protein CDS 58.29 20.48 39.9 62.71 30.32 50.09
CD630_RS02145 CD630_03190 HAMP domain-containing histidine kinase CDS 35.82 9.6 30.43 47.16 21.2 25.08
CD630_RS02150 CD630_03200 response regulator transcription factor CDS 47.78 17.2 27.63 52.65 28.14 32.21
CD630_RS02155 CD630_03210 helix-turn-helix domain-containing protein CDS 15.33 12.21 12.61 15.1 7.6 7.01
CD630_RS02160 CD630_03220 AAA family ATPase CDS 22.38 38.94 24.23 20.72 21.49 12.31
CD630_RS02165 CD630_03230 hypothetical protein CDS 21.64 24.65 18.97 17.6 19.32 12.75
CD630_RS02170 CD630_03240 energy-coupling factor ABC transporter permease CDS 2953.64 3595.89 3914.66 2524.83 2442.06 3464.38
CD630_RS02175 CD630_03250 energy-coupling factor ABC transporter substrate-binding protein CDS 1979.4 1950.44 1523.03 1575.56 1526.74 2075
CD630_RS02180 CD630_03260 cbiQ CDS 1018.43 1435.37 4233.2 1508.73 781.6 824.27
CD630_RS02185 CD630_03270 energy-coupling factor ABC transporter ATP-binding protein CDS 1130.75 1579 1420.65 630.06 841.6 985.93
CD630_RS02190 CD630_03280 DUF3553 domain-containing protein CDS 84.09 44.17 75.81 87.05 55.91 76.82
CD630_RS02195 CD630_03290 M18 family aminopeptidase CDS 109.58 74.26 87.06 108.53 74.49 79.2
CD630_RS02200 CD630_03300 patatin-like phospholipase family protein CDS 76.19 81.8 52.52 76.19 54.84 56.95
CD630_RS02205 CD630_03310 peptidylprolyl isomerase CDS 416.91 232.34 287.89 373.69 377.45 423.92
CD630_RS02210 CD630_03320 bclA1 CDS 0.49 0.19 0.55 0.48 0.41 1.02
CD630_RS02215 CD630_03330 putative manganese-dependent inorganic diphosphatase CDS 1246.86 379.94 1256.9 1130.93 1452.71 954.63
CD630_RS02220 CD630_03340 adhE CDS 3.74 4.05 3.77 4.03 10.65 3.63
CD630_RS02225 CD630_03350 hypothetical protein CDS 10.14 1.18 11.88 15.93 9.02 9.2
CD630_RS02230 CD630_03360 ABC transporter ATP-binding protein CDS 29.24 8.34 13.89 29.4 21.57 29.91
CD630_RS02235 CD630_03370 FtsX-like permease family protein CDS 6.31 2.29 5.52 8.23 5.87 4.97
CD630_RS02240 CD630_03380 GHKL domain-containing protein CDS 6.37 3.88 7.76 9.91 3.45 3.94
CD630_RS02245 CD630_03390 response regulator transcription factor CDS 17.31 6.92 36.7 33.58 14.07 11.22
CD630_RS02250 CD630_03400 DUF4132 domain-containing protein CDS 101.07 85.87 141.33 69.88 170.85 96.29
CD630_RS02255 CD630_03410 hypothetical protein CDS 145.97 156.36 222.18 95.03 273.38 206.22
CD630_RS02260 CD630_03420 hypothetical protein CDS 58.91 22.93 51.59 66.26 43.91 54.62
CD630_RS02265 CD630_03430 YkgJ family cysteine cluster protein CDS 10.28 3.89 17.02 29.57 5.44 7.24
CD630_RS02270 CD630_03440 MBL fold metallo-hydrolase CDS 18.43 13.97 31.13 52.06 15.72 12.47
CD630_RS02275 CD630_03450 GTP pyrophosphokinase family protein CDS 206.77 80.06 132.14 194.91 187.82 150.26
CD630_RS02280 CD630_03460 metallophosphoesterase CDS 21.76 8.02 14.07 26.05 14.1 20.55
CD630_RS02285 CD630_03470 hypothetical protein CDS 16.43 13.93 12.19 20.38 12.92 13.53
CD630_RS02290 CD630_03480 SAM-dependent methyltransferase CDS 57.63 15.87 26.9 54.71 42.86 58.29
CD630_RS02295 CD630_03500 hydrolase CDS 104.3 77.61 139.34 92.77 126.02 112.86
CD630_RS02300 CD630_03510 hypothetical protein CDS 91.08 59.18 136.75 74.45 103.02 85.13
CD630_RS02305 CD630_03520 helix-turn-helix domain-containing protein CDS 8.96 10.67 11.09 9.09 11.64 5.57
CD630_RS02310 CD630_03530 D-aminoacyl-tRNA deacylase CDS 17.27 20.24 35.42 16.24 18.7 10.24
CD630_RS02315 CD630_03541 EamA family transporter CDS 40.51 27.9 48.43 44.85 32.9 33.45
CD630_RS02320 CD630_03550 site-specific integrase CDS 1094.23 1284.31 972.98 1116.33 932.9 1363.63
CD630_RS02325 CD630_03560 excisionase CDS 11.82 10.76 7.7 7.46 7.85 15.77
CD630_RS02330 hypothetical protein CDS 17.53 19.05 22.11 16.57 13.58 25.07
CD630_RS02335 CD630_03580 helix-turn-helix domain-containing protein CDS 4.48 4.13 3.29 0.84 3.97 4.92
CD630_RS02340 CD630_03590 sigma-70 family RNA polymerase sigma factor CDS 8.76 10.56 5.55 5.32 5.49 10.53
CD630_RS02345 CD630_03600 GntR family transcriptional regulator CDS 5.75 5.08 4.19 9.51 5.09 3.91
CD630_RS02350 CD630_03610 HAMP domain-containing histidine kinase CDS 3.17 2.46 4.43 3.47 4.63 4.37
CD630_RS02355 CD630_03620 response regulator transcription factor CDS 5.58 3.22 5.34 4.61 6.03 3.98
CD630_RS02360 CD630_03630 ABC transporter permease CDS 2.21 2.12 2.55 1.72 3.52 2.55
CD630_RS02365 CD630_03640 ABC transporter ATP-binding protein CDS 5.13 5.26 3.16 3.24 10.29 8.37
CD630_RS02370 CD630_03650 ABC transporter permease CDS 29.41 7.5 18.28 24.24 23.22 29.05
CD630_RS02375 CD630_03660 ABC transporter ATP-binding protein CDS 32.71 11.28 36.29 45.31 24.33 30.8
CD630_RS02380 CD630_03670 HAMP domain-containing histidine kinase CDS 13.17 5.39 21.28 21.89 10.11 12.67
CD630_RS02385 CD630_03680 response regulator transcription factor CDS 33.29 16.52 34.16 43.97 27.21 32.49
CD630_RS02390 CD630_03690 hypothetical protein CDS 32.33 21.9 17.94 36.15 15.9 33.53
CD630_RS02395 CD630_03700 helix-turn-helix transcriptional regulator CDS 22.2 8.13 15.36 39.88 13.59 35.65
CD630_RS02400 CD630_03710 conjugal transfer protein CDS 0.09 0.1 0 0.16 0.31 0.31
CD630_RS02405 CD630_03720 bifunctional lysozyme/C40 family peptidase CDS 0.31 0.27 0.05 0.28 0.3 0.4
CD630_RS02410 CD630_03730 MFS transporter CDS 0.87 1.14 0.71 0.58 0.63 1.04
CD630_RS02415 CD630_03740 ATP-binding protein CDS 0.66 0.65 0.51 0.57 0.58 0.74
CD630_RS02420 CD630_03750 conjugal transfer protein CDS 0.16 0.06 0.95 0.3 0.12 0.18
CD630_RS02425 CD630_03760 antirestriction protein ArdA CDS 2.18 0.58 2.26 0.42 0.89 1.17
CD630_RS02430 CD630_03770 antirestriction protein ArdA CDS 1.76 0.58 2.58 0.52 0.61 2.49
CD630_RS02435 CD630_03780 conjugal transfer protein CDS 0.57 1.51 0 0 0.32 0.96
CD630_RS02440 CD630_03790 hypothetical protein CDS 1.33 1.82 0 1.5 0.21 2.77
CD630_RS02445 CD630_03800 DUF3789 domain-containing protein CDS 0.63 1.99 0 0 0.17 0.18
CD630_RS02450 CD630_03810 XRE family transcriptional regulator CDS 1.63 1.02 0.32 0.72 0.85 1.33
CD630_RS02455 CD630_03820 transposase CDS 0.74 0.22 0.81 0.24 0.35 0.89
CD630_RS02460 CD630_03830 cell division protein FtsK CDS 3.5 1.5 1.7 1.58 1.48 2.79
CD630_RS02465 CD630_03840 YdcP family protein CDS 1.27 0.93 1.83 0.93 1.23 2.28
CD630_RS02470 CD630_03850 YdcP family protein CDS 3.1 4.32 2.15 1.09 1.44 2.82
CD630_RS02475 CD630_03851 hypothetical protein CDS 3.75 6.38 3.79 7.42 3.29 4.96
CD630_RS02480 CD630_03860 SrtB-anchored collagen-binding adhesin CDS 3.05 2.49 2.62 1.87 1.81 3.14
CD630_RS02485 EamA family transporter CDS 1.53 0.97 1.77 0.34 0.34 2.06
CD630_RS02490 CD630_03880 PTS glucose transporter subunit IIA CDS 21.39 93.84 135.14 14.12 88.54 102.09
CD630_RS02495 CD630_03890 family 1 glycosylhydrolase CDS 15.77 54.61 96.51 11.87 63.44 58.33
CD630_RS02500 CD630_03900 PRD domain-containing protein CDS 9.5 60.8 62.33 5.85 43.57 41.99
CD630_RS02505 CD630_03910 asnB CDS 7.91 16.61 24.31 9.68 12.1 25.76
CD630_RS02510 CD630_03920 TIGR04100 family radical SAM protein CDS 64.65 1110.07 2287.71 27.33 429.92 1584.04
CD630_RS02515 CD630_03930 TIGR04002 family protein CDS 27.12 851.17 940.6 17.21 192.4 751.1
CD630_RS02520 CD630_03940 D-2-hydroxyacid dehydrogenase CDS 9173.36 10264.73 9117.77 3541.58 3041.97 9174.49
CD630_RS02525 CD630_03950 hadA CDS 1661.6 2288.39 172.2 792.91 1601 746.67
CD630_RS02530 CD630_03960 hadI CDS 3468.46 3541.8 685.01 2168.81 3009.38 2224.57
CD630_RS02535 CD630_03970 hadB CDS 2991.66 2871.7 630.74 1791.09 2416.56 1944.62
CD630_RS02540 CD630_03980 hadC CDS 2245.67 2097.6 525.43 1045.28 1710.22 1567.33
CD630_RS02545 CD630_03990 acyl-CoA dehydrogenase family protein CDS 6302.56 6642.59 1685.92 2744.8 4168.33 5740.15
CD630_RS02550 CD630_04000 electron transfer flavoprotein subunit beta/FixAfamily protein CDS 6347.23 9625.85 1918.5 2132.94 4454.62 5575.09
CD630_RS02555 CD630_04010 electron transfer flavoprotein subunit alpha/FixB family protein CDS 8393.48 8681.44 4538.19 3932.77 5765.84 14495.56
CD630_RS02560 CD630_04020 sigma 54-interacting transcriptional regulator CDS 63.29 90 75.32 39.7 60.01 48.55
CD630_RS02565 CD630_04030 fba CDS 4295.18 1006.39 5195.56 4053.54 4003.47 5398.24
CD630_RS02570 CD630_04040 DUF1904 domain-containing protein CDS 13.2 26.61 21.09 11.24 11.27 5.16
CD630_RS02575 CD630_04050 rRNA pseudouridine synthase CDS 34.49 33.21 52.9 50.07 23.8 26.66
CD630_RS02580 CD630_04060 rlmD CDS 72.62 60.63 105.55 123.42 58.15 77
CD630_RS02585 CD630_04081 membrane protein CDS 169.4 108.42 209.68 175.78 126.81 146.69
CD630_RS02590 CD630_04090 replication initiator protein A CDS 0.33 0.8 0.63 0 0.15 0.18
CD630_RS02595 CD630_04100 ATP-binding protein CDS 0.3 0.6 0 0 0.03 0.06
CD630_RS02600 CD630_04110 PcfB family protein CDS 0 0.97 0 0 0 0
CD630_RS02605 CD630_04120 type IV secretory system conjugative DNA transfer family protein CDS 0.81 1.02 1.12 0.8 0.53 0.87
CD630_RS02610 CD630_04130 single-strand DNA-binding protein CDS 0 0.43 0 0 0 0
CD630_RS02615 CD630_04140 Maff2 family protein CDS 0 1.66 0 0 0 0
CD630_RS02620 CD630_04150 hypothetical protein CDS 0.29 0.91 0.94 0.55 0.49 0.27
CD630_RS02625 CD630_04160 conjugal transfer protein CDS 0 0.59 0 0 0.18 0.18
CD630_RS02630 CD630_04170 PrgI family protein CDS 0.22 0.4 0.42 0.12 0.6 0
CD630_RS02635 CD630_04180 ATP-binding protein CDS 0.16 0.73 0.07 0.02 0.08 0.12
CD630_RS02640 CD630_04190 CHAP domain-containing protein CDS 0.14 0.69 0.23 0 0.09 0.07
CD630_RS02645 CD630_04191 hypothetical protein CDS 0 0 0 0 0 0
CD630_RS02650 CD630_04200 DUF4366 domain-containing protein CDS 0 0.44 0 0 0.09 0.09
CD630_RS02655 CD630_04210 DNA topoisomerase 3 CDS 0.15 0.47 0.32 0.39 0.14 0.14
CD630_RS02660 CD630_04220 KilA-N domain-containing protein CDS 127.52 156.06 149.11 137.63 173.47 94.72
CD630_RS02665 CD630_04230 DEAD/DEAH box helicase family protein CDS 0.67 0.83 0.55 1.07 0.35 0.4
CD630_RS02670 CD630_04240 DNA-binding protein CDS 2.95 1.43 5.66 4.18 1.21 4.95
CD630_RS02675 CD630_04250 relaxase/mobilization nuclease domain-containingprotein CDS 11.02 7 9.94 8.79 9.19 11.59
CD630_RS02680 CD630_04260 plasmid mobilization relaxosome protein MobC CDS 10.6 10.34 5.94 12.06 7.51 12.87
CD630_RS02685 CD630_04270 helix-turn-helix transcriptional regulator CDS 52.92 60.52 34.07 28.54 32.23 41.94
CD630_RS02690 CD630_04280 helix-turn-helix transcriptional regulator CDS 109.38 51.78 111.71 68.21 81.18 64.16
CD630_RS02695 CD630_04290 MptD family putative ECF transporter S component CDS 4.03 3.64 2.61 7.65 3.2 3.88
CD630_RS02700 CD630_04300 energy-coupling factor transporter transmembraneprotein EcfT CDS 2.47 0.58 2.35 2.64 2.17 2.15
CD630_RS02705 CD630_04310 energy-coupling factor ABC transporter ATP-binding protein CDS 2.12 0.87 0.7 1.95 1.21 0.48
CD630_RS02710 CD630_04320 ABC transporter ATP-binding protein CDS 3.33 1.2 1.1 4.16 1.44 2.08
CD630_RS02715 CD630_04330 ABC transporter ATP-binding protein CDS 3.25 1.82 2.45 3.7 1.84 2.3
CD630_RS02720 CD630_04340 MATE family efflux transporter CDS 10.8 5.51 12.21 13.43 8 12.6
CD630_RS02725 CD630_04350 sigma-70 family RNA polymerase sigma factor CDS 0 0 0 0 0.34 0
CD630_RS02730 CD630_04360 recombinase family protein CDS 24.75 23.69 15.67 27.81 19.01 18.07
CD630_RS02735 CD630_04380 YHYH domain-containing protein CDS 3.35 11.34 3.82 4.6 2.96 2.56
CD630_RS02740 CD630_04390 DUF4236 domain-containing protein CDS 7.67 16.03 9.83 5.13 9.69 8.35
CD630_RS02745 CD630_04400 cell wall-binding protein Cwp27 CDS 49.44 55.6 60.15 118.3 632.03 71.99
CD630_RS02750 CD630_04410 sigma-54-dependent Fis family transcriptional regulator CDS 7.91 10.43 6.19 6.06 6.75 6.95
CD630_RS02755 CD630_04420 dihydrodipicolinate reductase CDS 0.28 0.84 0 0.18 0.4 0.22
CD630_RS02760 CD630_04430 2-amino-4-ketopentanoate thiolase subunit alpha CDS 0.14 0.36 0 0 0.15 0
CD630_RS02765 CD630_04440 PLP-dependent lyase/thiolase CDS 0.59 2.24 0.42 1.33 1.35 0.59
CD630_RS02770 CD630_04450 ornithine aminomutase subunit alpha CDS 0.11 0.24 0.29 0 0.19 0.13
CD630_RS02775 CD630_04460 cobalamin B12-binding domain-containing protein CDS 0.81 0.69 0.91 0.88 1.04 0.72
CD630_RS02780 CD630_04470 glutamate mutase L CDS 0.75 0.73 1.27 0.78 1 0.69
CD630_RS02785 CD630_04480 alanine/ornithine racemase family PLP-dependent enzyme CDS 0.5 0.55 1.42 0.54 0.31 0.71
CD630_RS02790 CD630_04490 nhaC CDS 2.66 1.8 3.73 3.58 2.28 2.93
CD630_RS02795 CD630_04500 GyrI-like domain-containing protein CDS 1.27 0.1 2.1 2.66 0.81 1.32
CD630_RS02800 CD630_04510 VOC family protein CDS 56.92 35.91 53.95 47.44 48.38 39.94
CD630_RS02805 CD630_04520 NUDIX hydrolase CDS 278.66 166.4 234.13 304.93 219.81 296.04
CD630_RS02810 CD630_04530 HAD family hydrolase CDS 309.46 139.83 228.26 248.58 264.05 253.67
CD630_RS02815 hypothetical protein CDS 495.51 204.65 352.26 667.22 359.72 631.74
CD630_RS02820 CD630_04540 helix-turn-helix transcriptional regulator CDS 81.76 29.81 77.21 107.71 49.79 87.54
CD630_RS02825 CD630_04550 AAA family ATPase CDS 106.3 36.43 135.92 124.24 66.91 99.3
CD630_RS02830 CD630_04560 excinuclease ABC subunit UvrA CDS 4.3 1.32 5.79 4.83 3.63 5.33
CD630_RS02835 CD630_04570 hypothetical protein CDS 1 0.28 0 1 0.13 0
CD630_RS02840 CD630_04580 class D beta-lactamase CDD-2 CDS 1.05 1.96 0.35 1.69 1.37 0.36
CD630_RS02845 CD630_04590 ABC transporter ATP-binding protein CDS 22.17 5.96 10.26 18.47 13.46 12.38
CD630_RS02850 CD630_04600 ABC transporter permease CDS 19.57 5.37 13.85 16.1 10.55 13.3
CD630_RS02855 CD630_04610 HAMP domain-containing histidine kinase CDS 50.26 12.01 40.88 42 40.13 36.74
CD630_RS02860 CD630_04620 response regulator transcription factor CDS 41.82 12.7 39.06 45.24 30.08 30.68
CD630_RS02865 CD630_04630 TetR/AcrR family transcriptional regulator CDS 16.41 3.86 13.65 16.08 15.18 9.7
CD630_RS02870 CD630_04640 MBL fold metallo-hydrolase CDS 2.16 1.85 1.61 2.67 1.79 1.56
CD630_RS02875 CD630_04650 MurR/RpiR family transcriptional regulator CDS 22.59 11.59 54.25 31.97 24.67 24.09
CD630_RS02880 CD630_04660 MurR/RpiR family transcriptional regulator CDS 116.24 51.12 203.31 112.93 140.46 128.43
CD630_RS02885 CD630_04670 Cof-type HAD-IIB family hydrolase CDS 0.78 1.37 0.53 0.52 4.65 1.33
CD630_RS02890 CD630_04680 alpha-glucosidase CDS 0.43 1.82 1.33 1.57 2.76 1.7
CD630_RS02895 CD630_04690 PTS sugar transporter subunit IIBCA CDS 5.19 4.17 5.87 5.99 8.69 5.55
CD630_RS02900 CD630_04700 blaR1 CDS 31.86 12.62 37.83 40.82 25.69 19.38
CD630_RS02905 CD630_04710 BlaI/MecI/CopY family transcriptional regulator CDS 37.38 14.24 16.94 31.28 24.94 17.91
CD630_RS02910 CD630_04720 flavodoxin family protein CDS 30.01 27.88 24.41 25.15 17.43 21.73
CD630_RS02915 CD630_04730 MarR family transcriptional regulator CDS 12.45 23.66 6.86 11.07 8.46 5.27
CD630_RS02920 CD630_04740 4Fe-4S binding protein CDS 13.5 10.45 32.37 13.72 13.88 18.01
CD630_RS02925 CD630_04750 hypothetical protein CDS 10.81 8.19 14.67 9.74 12.19 7.84
CD630_RS02930 CD630_04760 hypothetical protein CDS 5.57 1.39 21.84 7.56 7.67 11.37
CD630_RS02935 CD630_04770 hypothetical protein CDS 35.53 14.41 45.41 34.68 52.41 43.43
CD630_RS02940 CD630_04780 lantibiotic protection ABC transporter ATP-binding protein CDS 19.62 10.83 28.09 16.8 15.13 18.99
CD630_RS02945 CD630_04790 lantibiotic immunity ABC transporter MutE/EpiE family permease subunit CDS 19.97 10.4 29.23 16.54 13.31 21.69
CD630_RS02950 CD630_04800 lantibiotic immunity ABC transporter MutG familypermease subunit CDS 39.87 29.98 104.55 66.06 26.03 44.2
CD630_RS02955 CD630_04810 response regulator transcription factor CDS 86.3 39.5 74.5 115.19 53.98 79.59
CD630_RS02960 CD630_04820 HAMP domain-containing histidine kinase CDS 50.2 18.85 41.06 54.12 34.74 42.74
CD630_RS02965 CD630_04830 ABC transporter permease CDS 0.86 0.33 2.71 1 0.67 0.92
CD630_RS02970 CD630_04840 ABC transporter ATP-binding protein CDS 0.44 0.2 0.2 0.36 0.21 0.42
CD630_RS02975 CD630_04850 sensor histidine kinase CDS 7.92 2.78 9.66 6.74 6.81 3.48
CD630_RS02980 CD630_04860 response regulator transcription factor CDS 12.81 6.04 10.67 6.66 11.37 5.64
CD630_RS02985 CD630_04870 carbon-nitrogen hydrolase family protein CDS 87.09 105.61 111.23 54.7 263.86 81.01
CD630_RS02990 CD630_04880 sugE CDS 3.95 1.26 3.88 5.78 3.37 9.87
CD630_RS02995 CD630_04890 phosphoribosylaminoimidazolesuccinocarboxamide synthase CDS 178.68 88.93 380.01 260.91 236.4 732.81
CD630_RS03000 CD630_04900 galactitol-1-phosphate 5-dehydrogenase CDS 0.02 98.61 5.35 0 0.4 1.48
CD630_RS03005 CD630_04910 PTS sugar transporter subunit IIA CDS 4.87 70.63 17.08 5.82 4.4 1.64
CD630_RS03010 CD630_04920 PTS sugar transporter subunit IIB CDS 7.45 69.18 28.06 10.84 11.82 8.03
CD630_RS03015 CD630_04930 PTS sugar transporter subunit IIC CDS 10.7 112.05 57.14 16.33 14.21 11.03
CD630_RS03020 CD630_04940 PTS system mannose/fructose/sorbose family transporter subunit IID CDS 4.63 64.31 14.8 6.09 7.01 5.57
CD630_RS03025 Fic family protein CDS 4.07 3.66 4.43 4.57 5.43 4.4
CD630_RS03030 CD630_04960 YdcP family protein CDS 34.17 64.92 43.08 16.01 23.84 30.26
CD630_RS03035 CD630_04970 YdcP family protein CDS 43.61 60.48 63.41 30.79 28.47 47.36
CD630_RS03040 CD630_04980 DNA translocase FtsK CDS 42.13 69.8 50.44 32.71 28.62 46.79
CD630_RS03045 CD630_04981 hypothetical protein CDS 18.24 78.91 11.51 19.43 10 21.64
CD630_RS03050 CD630_04990 replication initiation factor domain-containing protein CDS 41.59 59.47 38.29 26.03 29.3 43.38
CD630_RS03055 CD630_04991 hypothetical protein CDS 12.57 13.92 13.18 6.86 9.97 13.21
CD630_RS03060 CD630_05000 antirestriction protein ArdA CDS 26.54 28.83 32.2 22.26 16.69 28.92
CD630_RS03065 CD630_05010 conjugal transfer protein CDS 16.9 11.85 20.95 11.62 12.34 15.41
CD630_RS03070 CD630_05020 ATP-binding protein CDS 17.68 15.09 24.3 12.14 9.89 16.34
CD630_RS03075 CD630_05030 YtxH domain-containing protein CDS 16.82 18.56 13.85 12.07 8.59 15.63
CD630_RS03080 bifunctional lysozyme/C40 family peptidase CDS 12.51 17.61 14.36 12.13 7.03 15.94
CD630_RS03085 CD630_05060 ltrA CDS 19.14 24.89 22.53 14.19 14.64 14.76
CD630_RS03090 peptidase P60 CDS 7.83 13 9.2 11.45 5.09 7.15
CD630_RS03095 CD630_05070 conjugal transfer protein CDS 9.43 9.22 10.25 5 5.83 7.02
CD630_RS03100 CD630_05071 hypothetical protein CDS 1153.89 1585.67 1523.8 724.56 909.12 1125.55
CD630_RS03105 CD630_05080 tet(M) CDS 2162.87 1071.2 1788.02 2090.86 1572.15 2078.99
CD630_RS03110 CD630_05081 cysteine-rich KTR domain-containing protein CDS 4184.92 3228.79 4841.75 4227.84 3144.24 3887.95
CD630_RS03115 CD630_05090 helix-turn-helix domain-containing protein CDS 1865.03 717.88 1506.98 1309.45 1363.3 1920.89
CD630_RS03120 CD630_05100 sigma-70 family RNA polymerase sigma factor CDS 55.55 91.54 78.34 40.7 37.36 61.74
CD630_RS03125 CD630_05101 helix-turn-helix domain-containing protein CDS 79.55 101.52 132.74 43.56 55.24 95.83
CD630_RS03130 CD630_05110 tndX CDS 223.14 134.56 221.19 219.63 173.77 256.03
CD630_RS03135 hypothetical protein CDS 87.6 66.37 64.26 70.48 77.88 76.99
CD630_RS03140 CD630_05130 hypothetical protein CDS 4.25 26.9 8.31 5.66 3.61 2.25
CD630_RS03145 CD630_05140 cell wall-binding protein CwpV CDS 41.83 408.45 78.36 31.34 58.06 84.09
CD630_RS03150 CD630_05150 D-alanyl-D-alanine carboxypeptidase CDS 203.03 65.61 205.08 221.51 181.25 164.04
CD630_RS03155 CD630_05160 sigma-54-dependent transcriptional regulator CDS 77.3 18.75 67.22 65.69 72.9 69.87
CD630_RS03160 CD630_05170 threonine/serine exporter family protein CDS 51.54 20.87 59.86 68.83 34.11 46.59
CD630_RS03165 CD630_05180 threonine/serine exporter family protein CDS 31.4 18.91 49.91 46.27 19.31 16.96
CD630_RS03170 CD630_05190 hypothetical protein CDS 4346.03 3003.66 3428.41 2615.95 4106.54 1376.86
CD630_RS03175 CD630_05200 DUF4118 domain-containing protein CDS 84.55 22.48 62.83 83.52 49.85 57.92
CD630_RS03180 CD630_05210 response regulator transcription factor CDS 62.18 45.18 37.58 62.48 35.63 56.02
CD630_RS03185 CD630_05220 bifunctional diguanylate cyclase/phosphodiesterase CDS 23.34 14.9 38.91 33.16 18.29 22.16
CD630_RS03190 CD630_05230 transcriptional regulator CDS 54.65 25.9 58.76 57.52 39.77 45.76
CD630_RS03195 CD630_05240 M20/M25/M40 family metallo-hydrolase CDS 120.94 19.76 41.88 92.82 111.38 54.44
CD630_RS03200 CD630_05250 AbgT family transporter CDS 155.34 28.31 68.9 144.34 140.66 62.31
CD630_RS03205 CD630_05270 MBL fold metallo-hydrolase CDS 12.06 4.74 5.8 7.9 8.64 6.4
CD630_RS03210 CD630_05280 amidohydrolase CDS 64.56 13.94 24.75 98.61 106.74 36.33
CD630_RS03215 CD630_05290 hypothetical protein CDS 50.33 13.36 24.27 91.05 79.38 26.56
CD630_RS03220 CD630_05300 DUF3100 domain-containing protein CDS 40.33 4.23 10.24 83.87 66.76 18.9
CD630_RS03225 CD630_05310 YafY family transcriptional regulator CDS 6.49 3.63 1.84 3.03 6.56 3.94
CD630_RS03230 CD630_05320 effector binding domain-containing protein CDS 1.36 4.14 0.65 0.76 1.42 1.33
CD630_RS03235 CD630_05330 response regulator CDS 23.19 22.58 22.39 20.97 16.99 20.59
CD630_RS03240 CD630_05340 chemotaxis protein CheC CDS 85.96 60.92 77.05 103.76 61.45 62.14
CD630_RS03245 CD630_05350 chemotaxis protein CheD CDS 165.39 114.76 152.93 171.45 109.43 136.46
CD630_RS03250 CD630_05360 purine-binding chemotaxis protein CheW CDS 90.01 46.13 67.33 80.07 60.79 50.54
CD630_RS03255 CD630_05370 diguanylate cyclase CDS 139.86 74.82 97.71 118.29 91.99 90.96
CD630_RS03260 CD630_05380 HAMP domain-containing protein CDS 180.06 79.35 138.6 184.68 115.41 162.17
CD630_RS03265 CD630_05390 chemotaxis protein CheA CDS 95.89 41.26 102.77 111.13 61.45 66.35
CD630_RS03270 CD630_05400 chemotaxis protein CheW CDS 56.87 21.53 77.27 88.62 38.12 37.11
CD630_RS03275 CD630_05410 protein-glutamate O-methyltransferase CheR CDS 45.87 25.66 64.62 76.83 30.37 29.74
CD630_RS03280 CD630_05420 chemotaxis protein CheB CDS 45.27 49.49 27.63 41.24 28.55 54.55
CD630_RS03285 CD630_05430 DUF3298 and DUF4163 domain-containing protein CDS 4.26 1.76 3.39 5.29 1.58 0.77
CD630_RS03290 CD630_05440 ornithine cyclodeaminase family protein CDS 65.02 124.16 55.6 61.6 90.75 62.88
CD630_RS03295 CD630_05450 lipoprotein CDS 231.72 218.86 309.9 150.33 267.13 235.28
CD630_RS03300 CD630_05460 DUF975 family protein CDS 323.99 237.3 280.59 239.51 255.11 194.67
CD630_RS03305 CD630_05470 BlaI/MecI/CopY family transcriptional regulator CDS 46.76 56.43 80.13 67.2 30.87 31.53
CD630_RS03310 CD630_05480 M56 family metallopeptidase CDS 316.86 149.76 434.97 331.96 295.01 223.07
CD630_RS03315 CD630_05490 hypothetical protein CDS 121.74 160 82.91 127.9 170.24 129.36
CD630_RS03320 CD630_05500 hypothetical protein CDS 1.09 1.23 1.57 1.96 4.3 2.45
CD630_RS03325 CD630_05510 sleC CDS 0.23 0.28 0.34 0.75 0.11 0.19
CD630_RS03330 CD630_05520 PrsW family intramembrane metalloprotease CDS 0.77 0.56 1.4 0.2 0.59 0.4
CD630_RS03335 CD630_05530 RsmB/NOP family class I SAM-dependent RNA methyltransferase CDS 10.55 15.48 11.71 15.97 10.95 7.79
CD630_RS03340 CD630_05540 lepB CDS 84.27 53.05 109.25 111.44 62.17 65.62
CD630_RS03345 CD630_05550 lepB CDS 71.2 53.22 63.05 77.29 68.09 59.5
CD630_RS03350 CD630_05560 TIM barrel protein CDS 36.81 23.52 42.28 37.94 37.12 19.65
CD630_RS03355 CD630_05570 nucleoside kinase CDS 40.49 20.84 26.99 35.27 28.98 24.23
CD630_RS03360 CD630_05580 glsA CDS 73.86 201.2 99.67 65.68 150.47 73.83
CD630_RS03365 CD630_05590 helix-turn-helix transcriptional regulator CDS 607.05 672.74 428.01 440.8 657.78 670.41
CD630_RS03370 CD630_05600 deoxyribonuclease IV CDS 8.94 20.71 30.1 6.08 26.1 12.72
CD630_RS03375 CD630_05610 aldo/keto reductase CDS 37.03 70.07 45.31 29.28 34.13 37.71
CD630_RS03380 CD630_05620 RusA family crossover junction endodeoxyribonuclease CDS 25.38 27.1 49.76 30.78 18.72 37.14
CD630_RS03385 CD630_05630 queG CDS 8.27 6.9 4.14 5.51 6.33 2.17
CD630_RS03390 CD630_05640 ATP-binding protein CDS 12.51 10.01 9.08 10.31 8.56 9.07
CD630_RS03395 CD630_05650 nth CDS 40.11 36.68 127.56 41.78 37.77 32.69
CD630_RS03400 CD630_05660 trmL CDS 259.83 55.07 220.89 297.05 206.79 239.68
CD630_RS03405 CD630_05670 DegV family protein CDS 51.69 25.33 45.14 77.16 38.13 42.98
CD630_RS03410 CD630_05690 BMP family ABC transporter substrate-binding protein CDS 20.2 4.81 9.27 40 11.76 13.7
CD630_RS03415 CD630_05700 BMP family ABC transporter substrate-binding protein CDS 32.5 20.02 18.75 41.78 20.57 23.69
CD630_RS03420 CD630_05710 hypothetical protein CDS 3.11 22.87 8.71 4.71 3.06 1.96
CD630_RS03425 CD630_05720 putative sporulation protein YtxC CDS 4.6 9.63 8.96 4.04 5.32 1.7
CD630_RS03430 CD630_05730 DUF445 family protein CDS 17.75 29.72 24.26 23.43 19.37 13.65
CD630_RS03435 CD630_05740 thrS CDS 429.05 258.42 468.88 432.02 410.82 406.75
CD630_RS03440 CD630_05750 Rpn family recombination-promoting nuclease/putative transposase CDS 17.86 22.32 14.24 17.12 23.67 20.14
CD630_RS03445 CD630_05760 sensor histidine kinase CDS 15.08 5.18 44.36 30.65 14.05 12.95
CD630_RS03450 CD630_05770 hydrolase CDS 99.13 96.82 145.6 81.04 83.43 87.88
CD630_RS03455 CD630_05780 MFS transporter CDS 16.74 3.01 26.81 23.54 9.79 12.93
CD630_RS03460 CD630_05790 TetR/AcrR family transcriptional regulator CDS 4.38 0.23 8.61 5.67 3.9 2.7
CD630_RS03465 CD630_05800 NADP-dependent glyceraldehyde-3-phosphate dehydrogenase CDS 6.05 8.83 38.15 7.91 8.73 14.89
CD630_RS03470 CD630_05810 TetR/AcrR family transcriptional regulator CDS 17.55 3.92 10.46 20.84 11.03 11.32
CD630_RS03475 CD630_05820 "pyruvate	phosphate dikinase CDS" 35.83 12.93 16.54 43.32 19.8 22.84
CD630_RS03480 CD630_05822 EAL domain-containing protein CDS 178.2 73.17 152.41 101.17 117.71 98.39
CD630_RS03485 CD630_05830 GGDEF domain-containing protein CDS 47.38 16 70.82 47.68 28.45 19.74
CD630_RS03490 CD630_05840 GGDEF domain-containing protein CDS 25 13.49 45.03 28.33 21.45 13
CD630_RS03495 CD630_05850 GntR family transcriptional regulator CDS 38.43 9.07 54.87 39.51 28.3 34.07
CD630_RS03500 CD630_05860 hypothetical protein CDS 179.99 70.18 266.35 289.13 100.71 190.26
CD630_RS03505 CD630_05870 hypothetical protein CDS 57.31 1209.17 255.95 58.78 118.14 51.67
CD630_RS03510 CD630_05880 hypothetical protein CDS 60.8 275.78 268.61 60.46 138.56 33.26
CD630_RS03515 CD630_05890 ATP-binding protein CDS 3.41 15.06 4.55 2.74 4.16 1.42
CD630_RS03520 CD630_05900 50S ribosome-binding GTPase CDS 8.74 25.39 14.66 8.09 8.18 4.24
CD630_RS03525 CD630_05910 heavy metal translocating P-type ATPase CDS 16.35 4.61 347.6 15 77.58 260.32
CD630_RS03530 CD630_05920 hypothetical protein CDS 5.98 3.62 239.88 3.72 32.34 145.49
CD630_RS03535 CD630_05921 lipoprotein CDS 20.59 16.59 40.99 14.85 16.19 33.29
CD630_RS03540 CD630_05930 DUF3788 domain-containing protein CDS 30.02 17.88 68.91 27.94 19.11 37.11
CD630_RS03545 CD630_05940 DUF3440 domain-containing protein CDS 78.49 32.28 69.12 70.6 68.28 69.35
CD630_RS03550 CD630_05950 ParB-like nuclease domain-containing protein CDS 180.09 53.3 178.61 172.04 157.17 187.76
CD630_RS03555 CD630_05960 spore coat associated protein CotJA CDS 1.05 1.11 0 0.86 0.64 0.21
CD630_RS03560 CD630_05970 spore coat protein CotJB CDS 0.4 1.44 1.44 0 0.36 0.54
CD630_RS03565 CD630_05980 manganese catalase family protein CDS 1.85 1.17 1.7 3.32 1.15 2.48
CD630_RS03570 CD630_05990 helix-turn-helix transcriptional regulator CDS 1.72 0.28 0.17 0.3 1.62 0.59
CD630_RS03575 CD630_06010 methylated-DNA--[protein]-cysteine S-methyltransferase CDS 37.78 16.36 33.07 33.05 40.38 34.46
CD630_RS03580 CD630_06011 class I SAM-dependent methyltransferase CDS 37.36 28.62 81.86 52.07 53.89 28.38
CD630_RS03585 DUF5082 family protein CDS 225.43 157.35 195.91 178.42 240.4 283.26
CD630_RS03590 CD630_06040 DUF3795 domain-containing protein CDS 43.78 52.26 74 47.63 36.11 61.18
CD630_RS03595 CD630_06050 GrpB family protein CDS 43.44 37.87 48.17 40.53 36.87 38.71
CD630_RS03600 hypothetical protein CDS 75.32 55.2 62.48 92.61 47.44 75.44
CD630_RS03605 CD630_06071 transposase CDS 155.32 58.24 166.43 182.62 82.01 156.62
CD630_RS03610 chloride channel protein CDS 74.78 48.67 62.55 75.11 44.01 65.65
CD630_RS03615 CD630_06080 urea carboxylase-associated family protein CDS 49.27 19.44 63.11 45.14 52.68 53.31
CD630_RS03620 CD630_06090 GrpB family protein CDS 27.16 9.98 19.67 17.78 20.98 20.58
CD630_RS03625 CD630_06100 sensor histidine kinase CDS 8.41 4.18 26.28 7.32 7.28 10.36
CD630_RS03630 CD630_06110 response regulator transcription factor CDS 19.21 13.17 22.4 11.91 25.1 17.03
CD630_RS03635 CD630_06120 ABC transporter permease CDS 2.56 1.35 1.64 2.05 1.74 1.48
CD630_RS03640 CD630_06130 ABC transporter ATP-binding protein CDS 1.12 1.4 0.94 0.44 1.5 1.26
CD630_RS03645 CD630_06150 TetR/AcrR family transcriptional regulator CDS 599.03 90.52 494.36 621.95 360.83 506.92
CD630_RS03650 CD630_06160 MerR family transcriptional regulator CDS 43.88 8.47 17.14 45.38 31.39 15.71
CD630_RS03655 CD630_06170 CPBP family intramembrane metalloprotease CDS 52.14 9.67 30.78 63.38 44.24 23.23
CD630_RS03660 CD630_06180 LytTR family transcriptional regulator DNA-binding domain-containing protein CDS 20.18 5.52 22.26 28.13 21.82 12.1
CD630_RS03665 CD630_06190 YvrJ family protein CDS 81.07 11.05 36.66 60.73 84.91 71.58
CD630_RS03670 CD630_06200 DUF2922 domain-containing protein CDS 203.51 38.01 126.05 111.31 188.04 116.11
CD630_RS03675 CD630_06220 DUF1659 domain-containing protein CDS 71.25 9.89 22.94 44.79 65.54 47.94
CD630_RS03680 CD630_06240 transcriptional regulator CDS 3.77 0.52 1.47 0.74 2.92 1.65
CD630_RS03685 CD630_06250 conserved phage C-terminal domain-containing protein CDS 7 4.77 14.47 8.98 8.82 3.67
CD630_RS03690 CD630_06260 AAA family ATPase CDS 4.42 2.31 4.74 3.51 3.94 3.09
CD630_RS03695 CD630_06270 transcriptional regulator CDS 0 1.14 0.98 0.17 1.36 0.34
CD630_RS03700 CD630_06271 4Fe-4S binding protein CDS 2964.21 17.45 28.38 1149.04 1191.11 498.72
CD630_RS03705 CD630_06280 4Fe-4S binding protein CDS 4253.06 30.56 53.15 1843.1 1700.15 706.41
CD630_RS03710 CD630_06290 Crp/Fnr family transcriptional regulator CDS 87.08 19.76 31.72 57.18 45.14 57.35
CD630_RS03715 CD630_06300 MATE family efflux transporter CDS 3.25 0.3 0.95 2.51 1.62 1.21
CD630_RS03720 CD630_06310 PadR family transcriptional regulator CDS 5.1 3.43 3.94 3.83 3.25 2.54
CD630_RS03725 CD630_06320 peptidase M23 CDS 0.35 0 0 0.2 0 0
CD630_RS03730 CD630_06330 DNA alkylation repair protein CDS 20.05 6.97 16.45 20 10.64 11.83
CD630_RS03735 CD630_06340 nuclear transport factor 2 family protein CDS 12.95 14.45 23.78 10.96 9.7 7.56
CD630_RS03740 CD630_06350 alpha/beta hydrolase CDS 14.2 22.18 19 13.49 10.89 14.94
CD630_RS03745 CD630_06360 radical SAM protein CDS 14.38 11.41 31.68 17.62 11.73 16.46
CD630_RS03750 CD630_06370 GNAT family N-acetyltransferase CDS 4.95 4.44 5.61 6.96 4.77 3.94
CD630_RS03755 CD630_06390 Rpn family recombination-promoting nuclease/putative transposase CDS 23.15 28.79 15.06 12.76 27.03 18.93
CD630_RS03760 CD630_06400 DUF3841 domain-containing protein CDS 3.89 7.7 3.55 5.55 4.81 1.93
CD630_RS03765 CD630_06410 hypothetical protein CDS 37.84 33.16 70.51 66.58 35.83 30.26
CD630_RS03770 CD630_06420 helix-turn-helix transcriptional regulator CDS 65.66 17.18 50.96 56.26 54.29 50.11
CD630_RS03775 CD630_06421 hypothetical protein CDS 656.14 310.24 957.55 948.39 1605.22 1242.33
CD630_RS03780 CD630_06430 response regulator transcription factor CDS 43.34 17.27 51.58 33.51 30.81 35.13
CD630_RS03785 CD630_06440 sensor histidine kinase CDS 22.55 11.81 31.75 19.17 14.49 18.01
CD630_RS03790 CD630_06450 ABC transporter ATP-binding protein CDS 41.06 26.89 57.62 38.39 28.7 44.37
CD630_RS03795 CD630_06460 ABC transporter permease CDS 12.89 5.62 36.99 18.23 8.47 11.91
CD630_RS03800 CD630_06470 Fic family protein CDS 34.62 6.53 83.19 34.4 26 32.38
CD630_RS03805 CD630_06480 GntR family transcriptional regulator CDS 17.54 35.44 25.63 15.05 18.73 16.28
CD630_RS03810 CD630_06490 S9 family peptidase CDS 0.35 1.68 0.58 0.41 1.54 0.5
CD630_RS03815 CD630_06500 S9 family peptidase CDS 0.98 1.96 0.75 0.58 2.53 1.48
CD630_RS03820 CD630_06510 permease CDS 17.99 6.02 13.46 16.74 14.13 23.63
CD630_RS03825 CD630_06520 GntR family transcriptional regulator CDS 26.5 14.75 19.14 22.9 26.81 23.65
CD630_RS03830 CD630_06530 ABC transporter ATP-binding protein CDS 32.76 18.09 23.01 28.03 31.36 26.96
CD630_RS03835 CD630_06540 ABC-2 transporter permease CDS 23.99 5.89 41.8 33.65 21.3 16.47
CD630_RS03840 CD630_06550 MBL fold metallo-hydrolase CDS 42.76 17.55 23.88 34.3 46.19 24.46
CD630_RS03845 CD630_06560 chloride channel protein CDS 3.39 1.87 4.04 3.82 1.54 2.79
CD630_RS03850 CD630_06570 cation:proton antiporter CDS 7.12 3.64 10.84 12.03 3.47 5.47
CD630_RS03855 CD630_06580 BlaI/MecI/CopY family transcriptional regulator CDS 16.32 66.08 18.63 9.11 18.17 12.54
CD630_RS03860 CD630_06590 tcdR CDS 0 0 1.56 0.43 0 0.6
CD630_RS03865 CD630_06600 tcdB CDS 4.31 3.12 5.98 3.69 2.4 3.06
CD630_RS03870 CD630_06610 tcdE CDS 1.18 0.27 3.57 0.95 0.66 1.04
CD630_RS03875 hypothetical protein CDS 0.46 1.47 1.78 0.52 0.26 1.29
CD630_RS03880 CD630_06630 tcdA CDS 54.8 120.72 203.12 32.48 42.18 60.69
CD630_RS03885 CD630_06640 tcdC CDS 17.67 53.96 50.38 17.42 16.91 21.65
CD630_RS03890 CD630_06641 hypothetical protein CDS 2.06 5.46 0 1.93 3.83 2.5
CD630_RS03895 CD630_06642 DUF3795 domain-containing protein CDS 21.77 18.25 12.24 42.99 56.33 31.18
CD630_RS03900 CD630_06650 ABC transporter permease CDS 0.92 0.06 2.28 1.48 0.96 0.77
CD630_RS03905 CD630_06660 ABC transporter permease CDS 0.39 0 0.85 0.81 0.68 0.12
CD630_RS03910 CD630_06670 ABC transporter ATP-binding protein CDS 0.37 0.05 0 0.36 0.36 0.26
CD630_RS03915 CD630_06680 response regulator transcription factor CDS 3.11 11.99 5.51 2.82 2.43 2.91
CD630_RS03920 CD630_06690 HAMP domain-containing histidine kinase CDS 25.94 15.71 38.43 24.24 28.16 33.13
CD630_RS03925 CD630_06700 BlaI/MecI/CopY family transcriptional regulator CDS 5.42 5.97 6.25 2.93 11.83 2.18
CD630_RS03930 CD630_06710 glyoxalase CDS 28.91 13.22 16.22 31.51 22.89 18.58
CD630_RS03935 CD630_06720 Nif3-like dinuclear metal center hexameric protein CDS 690.09 259.51 386.44 511.21 731.56 322.53
CD630_RS03940 CD630_06730 methyltransferase domain-containing protein CDS 61.35 27.14 86.39 88.43 42.03 78.1
CD630_RS03945 CD630_06750 GNAT family N-acetyltransferase CDS 19.67 4.74 18.71 17.66 12.78 21.24
CD630_RS03950 CD630_06760 hypothetical protein CDS 4.39 3.56 5.66 5.58 7.24 5.31
CD630_RS03955 CD630_06770 sigma-70 family RNA polymerase sigma factor CDS 2.38 2.43 4.57 2.23 3.24 2.91
CD630_RS03960 CD630_06780 hypothetical protein CDS 0 0.15 0.9 0.16 0.47 1.1
CD630_RS03965 CD630_06790 nuclear transport factor 2 family protein CDS 0.59 1.36 1.07 0.71 0.4 0.33
CD630_RS03970 CD630_06800 ester cyclase CDS 0.65 0.55 0.57 0.67 0.41 0.2
CD630_RS03975 CD630_06810 MFS transporter CDS 3.64 2.8 3.59 4.13 2.21 3.33
CD630_RS03980 CD630_06820 sodium:solute symporter CDS 8.08 3.15 7.05 8.42 5.62 6.7
CD630_RS03985 CD630_06830 LacI family DNA-binding transcriptional regulator CDS 25.49 16.49 18.59 24.55 21.66 27.67
CD630_RS03990 CD630_06840 hflB CDS 1.11 0.29 1.35 0.91 0.54 0.64
CD630_RS03995 CD630_06850 translation initiation factor IF-3 CDS 771.8 312.65 1065.83 1231 452.81 1340.37
CD630_RS04000 CD630_06860 rpmI CDS 43.7 169.54 73.76 63.31 26.56 50.09
CD630_RS04005 CD630_06870 rplT CDS 1809.55 767.12 1586.28 1660.83 1136.33 1923.9
CD630_RS04010 CD630_06880 DNA-binding protein CDS 1.16 4.51 0.6 2.7 4.83 0.78
CD630_RS04015 CD630_06890 metallophosphoesterase CDS 8.06 18.65 10.27 7.39 10.93 6.26
CD630_RS04020 CD630_06900 metallophosphoesterase CDS 1.49 2.63 2.45 1.62 1.01 0.87
CD630_RS04025 CD630_06910 SDR family NAD(P)-dependent oxidoreductase CDS 10.36 5.4 14.65 9.76 10.32 12.55
CD630_RS04030 CD630_06920 metallo-hydrolase/oxidoreductase CDS 181.37 67.58 185.06 304.3 227.47 135.29
CD630_RS04035 CD630_06930 MerR family transcriptional regulator CDS 31.71 14.33 37.64 27.88 31.39 22.47
CD630_RS04040 CD630_06940 TetR/AcrR family transcriptional regulator CDS 52.07 21.86 54.22 75.61 39.52 29.18
CD630_RS04045 CD630_06941 hypothetical protein CDS 17.24 4.59 14.59 12.69 12.19 9.95
CD630_RS04050 CD630_06950 metalloendopeptidase CDS 6.99 1.44 5.91 7.48 6.35 5.21
CD630_RS04055 CD630_06960 Trk family potassium uptake protein CDS 105.91 27.26 54.17 165.93 87.85 97.94
CD630_RS04060 CD630_06970 TrkA family potassium uptake protein CDS 64.58 23.33 18.7 77.02 57.32 45.89
CD630_RS04065 CD630_06980 RNA methyltransferase CDS 42.88 9.71 32.52 49.3 35.46 31.59
CD630_RS04070 CD630_06990 pheS CDS 355.03 162.03 225.51 378.06 280.35 295.78
CD630_RS04075 CD630_07000 phenylalanine--tRNA ligase subunit beta CDS 326.54 151.06 236.79 301.38 303.14 221.91
CD630_RS04080 CD630_07010 zapA CDS 914.6 432.69 805.82 997.45 843.92 749.96
CD630_RS04085 CD630_07020 DUF1275 domain-containing protein CDS 12.74 4.65 16.08 25.66 7.37 8.23
CD630_RS04090 CD630_07030 U32 family peptidase CDS 42.75 30.81 31.74 41.3 29.31 31.88
CD630_RS04095 CD630_07040 HD domain-containing protein CDS 79.26 151.64 74.06 75.63 79.45 87.62
CD630_RS04100 CD630_07050 8-oxo-dGTP diphosphatase CDS 10.82 54.09 6.3 10.02 9.87 7.29
CD630_RS04105 CD630_07060 nitroreductase family protein CDS 132.75 105.34 120.21 107.88 118.57 97.77
CD630_RS04110 CD630_07070 transporter substrate-binding domain-containing protein CDS 101.38 94.3 131.15 73.1 82.92 60.59
CD630_RS04115 CD630_07080 aminoacyl-histidine dipeptidase CDS 2671.91 1672.48 3682.71 2365.77 3440.38 3532.95
CD630_RS04120 CD630_07090 endonuclease MutS2 CDS 62.45 33.17 25.71 60.81 40.69 41.9
CD630_RS04125 CD630_07100 DUF523 domain-containing protein CDS 11.7 17.69 1.83 14.59 8.53 9.88
CD630_RS04130 CD630_07110 arginine--tRNA ligase CDS 203.87 103.52 163.83 217.22 162.85 168.71
CD630_RS04135 CD630_07120 hypothetical protein CDS 53.74 32.46 161.61 96.28 36.26 41.24
CD630_RS04140 CD630_07121 hypothetical protein CDS 57.62 85.59 512.03 264.98 31.05 90.15
CD630_RS04145 CD630_07130 B12-binding domain-containing radical SAM protein CDS 57.02 18.96 46.49 63.28 34.52 44.55
CD630_RS04150 CD630_07140 tetratricopeptide repeat protein CDS 49.25 24.97 36.97 50.67 25.21 36.46
CD630_RS04155 CD630_07141 sugar O-acetyltransferase CDS 1.57 1 0 2.82 1.22 0.35
CD630_RS04160 CD630_07150 bifunctional enoyl-CoA hydratase/phosphate acetyltransferase CDS 44.61 186.55 60.23 30.67 167.38 67.69
CD630_RS04165 CD630_07160 cooS CDS 282.25 1938.58 551.16 110.83 286.32 316.98
CD630_RS04170 CD630_07170 AAA family ATPase CDS 57.31 434.81 163.35 19.52 54.33 66.65
CD630_RS04175 CD630_07180 formate--tetrahydrofolate ligase CDS 578.89 895.44 718.69 432.75 719.68 554.65
CD630_RS04180 CD630_07190 cyclodeaminase/cyclohydrolase family protein CDS 119.53 591.66 245.41 133.92 129.17 76.45
CD630_RS04185 CD630_07200 "bifunctional 5	10-methylene-tetrahydrofolate dehydrogenase/5	10-methylene-tetrahydrofolate cyclohydrolase CDS" 79.07 431.62 122.77 64.49 82.95 52.12
CD630_RS04190 CD630_07210 methylenetetrahydrofolate reductase C-terminal domain-containing protein CDS 110.62 439.63 176.32 110.97 111.96 75.86
CD630_RS04195 CD630_07220 methylenetetrahydrofolate reductase CDS 37.07 429.5 41.83 31.93 39.91 25.66
CD630_RS04200 CD630_07230 lpdA CDS 92.66 287.04 128.73 84.21 94.87 65.63
CD630_RS04205 CD630_07240 AAA family ATPase CDS 122.91 231.13 192.03 84.84 117.32 82
CD630_RS04210 CD630_07250 acetyl-CoA decarbonylase/synthase complex subunit delta CDS 132.97 381.79 255.88 82.26 116.44 115.2
CD630_RS04215 CD630_07260 acetyl-CoA decarbonylase/synthase complex subunit gamma CDS 119.97 288.23 206.04 99.58 113.43 81.29
CD630_RS04220 CD630_07270 dihydropteroate synthase CDS 152.38 573.39 388.95 99.71 140.73 146.16
CD630_RS04225 CD630_07280 cdhC CDS 154.5 438.19 321.31 96.81 133.74 158.26
CD630_RS04230 CD630_07290 gcvH CDS 661.11 1257.2 1687.76 389.76 1037.45 678.94
CD630_RS04235 CD630_07300 DUF4445 domain-containing protein CDS 11.04 53.63 22.97 6.36 14.05 9.85
CD630_RS04240 CD630_07310 radical SAM protein CDS 34.74 86.23 59.2 20.14 39.16 28.04
CD630_RS04245 CD630_07320 radical SAM protein CDS 13.51 74.09 37.56 10.21 20.71 13.37
CD630_RS04250 CD630_07330 lipoate--protein ligase family protein CDS 6.87 41 11.62 2.86 7.99 5.45
CD630_RS04255 CD630_07340 CooT family nickel-binding protein CDS 25.44 367.78 20.6 12.14 29.55 14.54
CD630_RS04260 CD630_07350 DUF3842 family protein CDS 990.99 2388.14 1026.57 1022.8 1159.76 918.65
CD630_RS04265 CD630_07360 hypothetical protein CDS 532.72 1234 498.06 464.41 586.16 553.82
CD630_RS04270 CD630_07370 hisJ CDS 53.41 33.88 36.88 64.59 46.78 32.26
CD630_RS04275 CD630_07380 DUF4300 family protein CDS 18.94 3.2 7.12 25.13 41.11 4.4
CD630_RS04280 CD630_07390 hypothetical protein CDS 22.84 10.74 12.57 21.61 28.73 8.76
CD630_RS04285 CD630_07400 alanine--glyoxylate aminotransferase family protein CDS 11.13 31.7 8.73 15.99 15.14 5.13
CD630_RS04290 CD630_07410 glpK CDS 0.44 9.67 0.96 0.65 1.36 0.31
CD630_RS04295 CD630_07420 ethanolamine utilization protein EutH CDS 3.71 11.3 5.44 4.73 3.92 3.22
CD630_RS04300 CD630_07430 DeoR/GlpR transcriptional regulator CDS 79.39 37.18 49.64 67.22 86.91 75.25
CD630_RS04310 CD630_07440 flagellar motor protein CDS 52.13 40.48 94.44 82.81 24.71 65.32
CD630_RS04315 CD630_07450 OmpA family protein CDS 85.02 36.15 80.75 56.78 41.49 91.32
CD630_RS04320 CD630_07460 hypothetical protein CDS 0.79 2.27 12.71 11.42 0.75 2.14
CD630_RS04325 CD630_07470 extracellular solute-binding protein CDS 56.54 59.87 53.43 55.13 44.02 32.15
CD630_RS04330 CD630_07480 EAL domain-containing protein CDS 46.31 33.06 48.27 42 33.8 32.22
CD630_RS04335 CD630_07490 ATP-dependent helicase CDS 34.1 11.34 17.63 31.18 21.92 23.86
CD630_RS04340 CD630_07500 transporter substrate-binding domain-containing protein CDS 30.76 24.02 33.46 9.21 6.87 7.83
CD630_RS04345 CD630_07510 amino acid ABC transporter permease CDS 195.54 61.02 453.08 101.88 42.43 44.72
CD630_RS04350 CD630_07520 amino acid ABC transporter ATP-binding protein CDS 49.14 39.34 51.89 14.08 11.14 11.12
CD630_RS04355 CD630_07530 cysteine desulfurase CDS 21.53 16.9 24.01 27.85 17.04 14.7
CD630_RS04360 CD630_07540 thiI CDS 78.98 45.08 67.59 77.56 56.64 82.27
CD630_RS04365 CD630_07550 prepilin-type N-terminal cleavage/methylation domain-containing protein CDS 129.78 79.01 110.57 135.68 95.23 145.61
CD630_RS04370 CD630_07560 nitroreductase CDS 235.52 274.08 429.67 191.25 251.2 351.67
CD630_RS04375 CD630_07570 GGDEF and EAL domain-containing protein CDS 46.02 24.4 55.89 54.92 46.95 43.54
CD630_RS04380 CD630_07580 pflA CDS 414.03 123.42 212.34 482.91 324.92 160.57
CD630_RS04385 CD630_07590 pflB CDS 4596.71 1413.53 2914.27 5511.17 4364.94 1809.68
CD630_RS04390 CD630_07600 calcium/sodium antiporter CDS 4.76 1.52 5.97 5.64 2.26 3.56
CD630_RS04395 CD630_07610 DEAD/DEAH box helicase CDS 217.21 51.4 252.54 284.67 123.32 424.9
CD630_RS04400 CD630_07620 BglG family transcription antiterminator CDS 7.56 81.9 17.08 17 117.48 65.18
CD630_RS04405 CD630_07630 transcriptional regulator GutM CDS 3.16 310.95 17.68 11.87 56.39 54.86
CD630_RS04410 CD630_07640 srlA CDS 17.15 400.61 45.82 22.26 250.87 245.7
CD630_RS04415 CD630_07650 PTS sorbose transporter subunit IIB CDS 14.73 765.6 48.67 22.75 236.77 237.6
CD630_RS04420 CD630_07660 PTS glucitol/sorbitol transporter subunit IIB CDS 16.22 729.46 52.5 27.31 237.17 415.13
CD630_RS04425 CD630_07670 PTS glucitol/sorbitol transporter subunit IIA CDS 17.33 593.98 68.31 30.48 186.48 278.19
CD630_RS04430 CD630_07680 srlD CDS 14.37 533.79 131.16 30.49 268.4 507.8
CD630_RS04435 CD630_07690 molybdopterin-dependent oxidoreductase CDS 15.58 16.08 11.64 17.79 18.48 15.11
CD630_RS04440 CD630_07700 spoIIAA CDS 17.31 60.06 20.32 12.18 24.38 11.33
CD630_RS04445 CD630_07710 anti-sigma F factor CDS 21.79 52.37 20.77 15.41 29.58 20.34
CD630_RS04450 CD630_07720 sigF CDS 10.75 43.22 8.39 7.65 16.71 8.04
CD630_RS04455 CD630_07730 spoVAC CDS 0 0.1 0 0 0.32 0
CD630_RS04460 CD630_07740 spoVAD CDS 0.69 0.13 0.05 0.7 0.42 0.42
CD630_RS04465 CD630_07750 spoVAE CDS 5.39 0.38 0.46 5.6 2.77 4.11
CD630_RS04470 CD630_07760 LacI family DNA-binding transcriptional regulator CDS 71.32 69.15 86.19 48.09 126.77 68.51
CD630_RS04475 CD630_07770 DUF3100 domain-containing protein CDS 88.33 337.25 179.07 62.67 211.47 75.72
CD630_RS04480 CD630_07780 hypothetical protein CDS 62.12 247.92 209.99 59.75 154.62 48.27
CD630_RS04485 CD630_07790 M20 family metallopeptidase CDS 43.29 237.96 79.3 26.84 124.39 33.89
CD630_RS04490 CD630_07800 DUF1177 domain-containing protein CDS 206.3 999.32 580.6 188.36 557.71 225.14
CD630_RS04495 CD630_07810 transglycosylase domain-containing protein CDS 546.35 134.57 324.03 694.09 388.5 408.97
CD630_RS04500 CD630_07820 yunB CDS 5.75 0.77 2.17 4.36 3.44 4.8
CD630_RS04505 CD630_07830 peptidase S55 CDS 7.51 4.44 21.98 7.27 14.25 10.98
CD630_RS04510 CD630_07840 N-acetylmuramoyl-L-alanine amidase CDS 22.84 14.93 29.38 19.14 27.77 21.59
CD630_RS04515 CD630_07850 ABC-F family ATP-binding cassette domain-containing protein CDS 124.87 57.35 74.54 157.22 72.19 107.19
CD630_RS04520 CD630_07860 TIGR01906 family membrane protein CDS 46.86 6.81 63.87 105.35 34.3 36.68
CD630_RS04525 CD630_07870 cysteine-rich small domain-containing protein CDS 40.84 10.47 53.97 39.92 38.43 33.53
CD630_RS04530 CD630_07880 hflX CDS 36.91 71.01 45.93 28.55 39.75 27.96
CD630_RS04535 CD630_07890 HEAT repeat domain-containing protein CDS 228.75 375.25 201.63 137.95 422.94 167.86
CD630_RS04540 CD630_07900 NUDIX hydrolase CDS 95.97 925.79 203.88 101.73 226.42 88.53
CD630_RS04545 CD630_07910 YigZ family protein CDS 4.13 17.71 3.11 2.8 5.48 3.81
CD630_RS04550 CD630_07920 sulfite exporter TauE/SafE family protein CDS 1.01 0 1.15 0.13 0.25 0.13
CD630_RS04555 CD630_07930 sulfite exporter TauE/SafE family protein CDS 0.33 0.12 2.8 0.25 0.24 0.12
CD630_RS04560 CD630_07940 nadE CDS 57.26 123.87 29.13 44.05 72.22 45.39
[truncated: 3,030 more rows]

## Sheet: CP036523_hiranonis_DEGs
locus_tag	gene	Name	protein_id	Direction	Differential Expression Absolute Confidence	Differential Expression Confidence	log2FoldChange	padj	baseMean	Differential Expression Log2 Standard Error	Differential Expression Wald Statistic	product
[truncated: 2,239 more rows]

[truncated: 6 more sheets: C hiranonis TPMs, CP036524_hylemonae_DEGs, C hylemonae TPMs, NZ_CP036170_scindens_DEGs, C scindens TPMs, bai genes]
